# Supplementary material for: N6‐methyladenosine and RNA secondary structure affect transcript stability and protein abundance during systemic salt stress in Arabidopsis
Source: Plant Direct. 2020 Jul 24;4(7):e00239. doi: 10.1002/pld3.239 (PMC7379018; doi:10.1002/pld3.239)
Supplement: Supplementary file 1 — Data Set S1‐S9 [file PLD3-4-e00239-s001.xlsx]

## Sheet: Supplemental Data Set 1
Supplemental Data Set 1: PPSs identified in both biological replicates of control-treated tissue (N = 17,669).
Chromosome	Start	Stop	Strand
Chr1	32546	32583	-
Chr1	50310	50345	+
Chr1	57422	57472	+
Chr1	57564	57658	-
Chr1	57851	57888	+
Chr1	57869	57947	-
Chr1	58459	58520	-
Chr1	58910	58981	+
Chr1	63498	63606	+
Chr1	63612	63725	+
Chr1	63663	63722	-
Chr1	63760	63868	+
Chr1	64340	64368	+
Chr1	64382	64418	+
Chr1	64387	64437	-
Chr1	64552	64643	+
Chr1	64645	64726	+
Chr1	64662	64748	-
Chr1	64753	64812	+
Chr1	64889	64914	+
Chr1	64948	64983	+
Chr1	64999	65041	+
Chr1	65094	65131	+
Chr1	65161	65258	+
Chr1	65316	65381	+
Chr1	65381	65547	-
Chr1	65396	65456	+
Chr1	65506	65609	+
Chr1	65644	65701	+
Chr1	65715	65753	-
Chr1	65898	66044	+
Chr1	66054	66106	+
Chr1	66147	66261	+
Chr1	66190	66246	-
Chr1	66268	66330	+
Chr1	66341	66383	-
Chr1	66342	66377	+
Chr1	66383	66449	+
Chr1	66518	66624	+
Chr1	66648	66749	+
Chr1	66824	66897	+
Chr1	66856	66897	-
Chr1	66961	67075	+
Chr1	67218	67419	+
Chr1	67239	67293	-
Chr1	67554	67610	+
Chr1	117167	117276	+
Chr1	117631	117714	+
Chr1	117632	117691	-
Chr1	120739	120834	-
Chr1	120761	120830	+
Chr1	121294	121335	+
Chr1	121578	121722	+
Chr1	121728	121859	+
Chr1	121918	122025	-
Chr1	122074	122176	-
Chr1	122225	122282	+
Chr1	122231	122296	-
Chr1	122329	122445	-
Chr1	122365	122399	+
Chr1	122430	122467	+
Chr1	122468	122713	-
Chr1	122473	122518	+
Chr1	122527	122735	+
Chr1	122734	122885	-
Chr1	122756	122848	+
Chr1	122939	123066	-
Chr1	122951	123078	+
Chr1	123097	123155	-
Chr1	123241	123322	+
Chr1	123242	123544	-
Chr1	123350	123542	+
Chr1	123574	123748	-
Chr1	123578	123658	+
Chr1	123662	123741	+
Chr1	123784	123865	-
Chr1	123814	123876	+
Chr1	123991	124053	+
Chr1	124123	124210	-
Chr1	124241	124284	+
Chr1	124433	124473	+
Chr1	124593	124632	+
Chr1	124716	124754	+
Chr1	124770	124795	-
Chr1	124920	124962	+
Chr1	124927	124981	-
Chr1	125120	125186	-
Chr1	125281	125328	+
Chr1	125360	125419	-
Chr1	125457	125579	+
Chr1	125507	125573	-
Chr1	125583	125641	+
Chr1	126075	126200	+
Chr1	126124	126188	-
Chr1	126307	126398	-
Chr1	126317	126554	+
Chr1	126435	126570	-
Chr1	126848	126883	+
Chr1	126934	126972	+
Chr1	126989	127077	+
Chr1	127036	127071	-
Chr1	127204	127271	+
Chr1	127458	127556	+
Chr1	127459	127554	-
Chr1	127573	127631	+
Chr1	127688	127731	+
Chr1	127699	127782	-
Chr1	128151	128235	+
Chr1	128292	128384	+
Chr1	128547	128611	+
Chr1	128967	129010	-
Chr1	129050	129096	+
Chr1	129507	129568	-
Chr1	129720	129801	+
Chr1	130038	130086	+
Chr1	130101	130141	+
Chr1	130114	130149	-
Chr1	130143	130149	+
Chr1	130371	130413	-
Chr1	130371	130417	+
Chr1	157238	157276	+
Chr1	160455	160533	+
Chr1	162011	162063	-
Chr1	172514	172604	+
Chr1	172611	172712	-
Chr1	172612	172648	+
Chr1	172769	172837	+
Chr1	180498	180572	-
Chr1	180686	180817	+
Chr1	222622	222689	+
Chr1	223579	223634	+
Chr1	225688	225746	+
Chr1	226282	226320	-
Chr1	226609	226655	-
Chr1	226838	226958	+
Chr1	232657	232728	+
Chr1	233261	233407	+
Chr1	233618	233694	+
Chr1	234150	234182	+
Chr1	234271	234499	+
Chr1	234514	234593	+
Chr1	235197	235281	+
Chr1	235236	235340	-
Chr1	235717	235819	+
Chr1	235844	235897	+
Chr1	236055	236117	+
Chr1	236181	236213	+
Chr1	236436	236523	+
Chr1	236832	236933	-
Chr1	236856	236941	+
Chr1	237089	237128	+
Chr1	237228	237298	+
Chr1	237357	237498	+
Chr1	237364	237426	-
Chr1	237427	237490	-
Chr1	277503	277572	-
Chr1	277503	277581	+
Chr1	296937	296957	+
Chr1	314162	314214	+
Chr1	320387	320435	+
Chr1	330893	330983	-
Chr1	331577	331667	-
Chr1	332496	332584	-
Chr1	336028	336069	+
Chr1	336508	336622	-
Chr1	336699	336781	-
Chr1	336774	336835	+
Chr1	337363	337397	+
Chr1	337373	337464	-
Chr1	387583	387658	+
Chr1	388258	388311	+
Chr1	389225	389266	+
Chr1	441668	441733	+
Chr1	441671	441740	-
Chr1	441999	442074	+
Chr1	442002	442104	-
Chr1	442237	442332	+
Chr1	443356	443373	+
Chr1	443432	443486	+
Chr1	443502	443525	+
Chr1	443628	443719	+
Chr1	443978	444033	-
Chr1	443978	444033	+
Chr1	444247	444310	+
Chr1	444588	444634	+
Chr1	444845	444882	+
Chr1	445518	445582	+
Chr1	445696	445752	-
Chr1	445712	445813	+
Chr1	445843	445890	+
Chr1	445843	445897	-
Chr1	445927	445996	+
Chr1	462891	462994	+
Chr1	514094	514184	+
Chr1	514096	514153	-
Chr1	514893	514911	-
Chr1	515092	515139	+
Chr1	552905	552957	+
Chr1	555629	555673	+
Chr1	555773	555813	+
Chr1	572835	572931	+
Chr1	573174	573226	-
Chr1	573240	573320	-
Chr1	573245	573302	+
Chr1	573469	573528	+
Chr1	573644	573677	+
Chr1	574113	574166	-
Chr1	574119	574216	+
Chr1	574241	574501	+
Chr1	574288	574378	-
Chr1	574426	574479	-
Chr1	574487	574538	-
Chr1	574747	574862	-
Chr1	597647	597707	+
Chr1	599902	599971	+
Chr1	608286	608353	+
Chr1	608388	608483	+
Chr1	608593	608621	+
Chr1	608824	608861	+
Chr1	642694	642750	-
Chr1	644130	644184	+
Chr1	645574	645653	+
Chr1	645898	645981	+
Chr1	646125	646188	-
Chr1	646449	646503	+
Chr1	646583	646689	+
Chr1	646592	646689	-
Chr1	647530	647554	+
Chr1	647923	647995	+
Chr1	648101	648186	+
Chr1	648101	648172	-
Chr1	649367	649422	+
Chr1	649921	649948	+
Chr1	650321	650423	-
Chr1	650637	650688	-
Chr1	651127	651149	+
Chr1	651127	651164	-
Chr1	651354	651382	-
Chr1	651775	651822	+
Chr1	656133	656187	+
Chr1	656616	656678	-
Chr1	656860	656907	+
Chr1	657455	657495	-
Chr1	657855	657868	-
Chr1	661214	661349	-
Chr1	661223	661322	+
Chr1	662041	662074	-
Chr1	662041	662138	+
Chr1	662129	662182	-
Chr1	667043	667068	+
Chr1	667049	667068	-
Chr1	667150	667204	-
Chr1	667150	667208	+
Chr1	667531	667591	+
Chr1	669460	669499	+
Chr1	669749	669802	+
Chr1	684486	684539	+
Chr1	684486	684540	-
Chr1	684755	684777	-
Chr1	706092	706141	+
Chr1	706329	706370	+
Chr1	715006	715045	+
Chr1	716485	716547	-
Chr1	716684	716725	+
Chr1	716861	716955	+
Chr1	717694	717780	+
Chr1	717707	717779	-
Chr1	717846	717910	+
Chr1	719245	719326	-
Chr1	719246	719393	+
Chr1	720876	720990	-
Chr1	720889	720938	+
Chr1	721188	721226	+
Chr1	721592	721723	+
Chr1	721691	721747	-
Chr1	722342	722392	+
Chr1	722398	722475	+
Chr1	723861	723924	-
Chr1	724289	724321	+
Chr1	724754	724823	+
Chr1	724758	724812	-
Chr1	726041	726088	+
Chr1	731828	731880	+
Chr1	731998	732074	+
Chr1	732145	732253	+
Chr1	732155	732282	-
Chr1	732254	732329	+
Chr1	732520	732628	-
Chr1	732535	732634	+
Chr1	732927	733002	-
Chr1	732940	732965	+
Chr1	733301	733393	+
Chr1	733304	733368	-
Chr1	733715	733796	-
Chr1	733832	733879	+
Chr1	733844	733992	-
Chr1	734116	734199	+
Chr1	734216	734333	+
Chr1	734241	734303	-
Chr1	734398	734465	+
Chr1	734587	734701	-
Chr1	734596	734676	+
Chr1	734749	734835	-
Chr1	734753	734829	+
Chr1	734839	734947	+
Chr1	734843	735018	-
Chr1	735044	735097	-
Chr1	735073	735116	+
Chr1	735226	735401	-
Chr1	735405	735462	-
Chr1	735408	735464	+
Chr1	735507	735559	+
Chr1	735612	735666	-
Chr1	735667	735858	-
Chr1	735692	735827	+
Chr1	735902	736037	-
Chr1	735938	735999	+
Chr1	736048	736145	+
Chr1	736074	736151	-
Chr1	736412	736497	-
Chr1	736454	736478	+
Chr1	736937	736985	+
Chr1	736979	737063	-
Chr1	737232	737282	-
Chr1	737232	737282	+
Chr1	737285	737442	+
Chr1	737805	737862	-
Chr1	737916	737989	+
Chr1	752974	753155	-
Chr1	753043	753157	+
Chr1	753582	753644	+
Chr1	753746	753803	+
Chr1	753751	753824	-
Chr1	753852	753880	-
Chr1	753972	754032	+
Chr1	753974	754060	-
Chr1	794877	794942	+
Chr1	822956	823006	+
Chr1	823349	823410	+
Chr1	842935	842989	+
Chr1	843676	843748	+
Chr1	843687	843737	-
Chr1	869352	869390	+
Chr1	869657	869699	+
Chr1	869916	869977	+
Chr1	874322	874385	-
Chr1	875365	875447	+
Chr1	886915	886940	-
Chr1	887105	887149	+
Chr1	887224	887258	+
Chr1	887367	887401	+
Chr1	887367	887399	-
Chr1	887533	887575	+
Chr1	887576	887626	-
Chr1	887735	887852	-
Chr1	887923	888007	-
Chr1	887930	887987	+
Chr1	888039	888151	-
Chr1	888058	888150	+
Chr1	888203	888281	-
Chr1	888258	888283	+
Chr1	888374	888496	+
Chr1	888977	889039	+
Chr1	889912	889965	-
Chr1	937410	937454	+
Chr1	949029	949105	+
Chr1	1011377	1011433	+
Chr1	1031910	1031965	+
Chr1	1041839	1041888	+
Chr1	1065740	1065792	+
Chr1	1068870	1068936	-
Chr1	1069577	1069637	-
Chr1	1075978	1076010	+
Chr1	1076118	1076162	+
Chr1	1079249	1079301	+
Chr1	1079411	1079468	+
Chr1	1079426	1079479	-
Chr1	1142072	1142134	+
Chr1	1142843	1142886	+
Chr1	1148808	1148903	-
Chr1	1148821	1148878	+
Chr1	1148927	1149009	+
Chr1	1149245	1149315	-
Chr1	1149791	1149848	+
Chr1	1150171	1150218	-
Chr1	1150391	1150454	-
Chr1	1150610	1150684	+
Chr1	1150960	1151079	+
Chr1	1151243	1151308	+
Chr1	1151502	1151545	-
Chr1	1152763	1152809	-
Chr1	1152878	1152912	-
Chr1	1153300	1153345	+
Chr1	1153717	1153759	+
Chr1	1153724	1153774	-
Chr1	1156397	1156445	-
Chr1	1156401	1156445	+
Chr1	1163614	1163670	-
Chr1	1163616	1163671	+
Chr1	1164785	1164838	+
Chr1	1185853	1185982	+
Chr1	1186204	1186247	+
Chr1	1186260	1186372	-
Chr1	1186277	1186373	+
Chr1	1186420	1186461	-
Chr1	1186616	1186653	+
Chr1	1186678	1186709	+
Chr1	1186762	1186805	+
Chr1	1186840	1186895	+
Chr1	1186989	1187031	-
Chr1	1187078	1187176	+
Chr1	1187303	1187337	+
Chr1	1187435	1187470	+
Chr1	1187643	1187680	+
Chr1	1187858	1187904	+
Chr1	1187935	1188009	+
Chr1	1187949	1188015	-
Chr1	1189584	1189643	+
Chr1	1189600	1189674	-
Chr1	1189779	1189875	+
Chr1	1189994	1190065	+
Chr1	1190231	1190278	-
Chr1	1190233	1190280	+
Chr1	1190467	1190529	+
Chr1	1190537	1190607	+
Chr1	1190707	1190850	+
Chr1	1190786	1190854	-
Chr1	1190880	1190905	+
Chr1	1190905	1190949	-
Chr1	1191224	1191256	+
Chr1	1215753	1215803	+
Chr1	1259836	1259890	+
Chr1	1283638	1283702	-
Chr1	1284627	1284690	+
Chr1	1284627	1284701	-
Chr1	1285895	1285972	-
Chr1	1305321	1305369	+
Chr1	1332145	1332199	+
Chr1	1336024	1336086	+
Chr1	1336986	1337034	+
Chr1	1337000	1337062	-
Chr1	1337086	1337151	-
Chr1	1337091	1337151	+
Chr1	1337212	1337253	+
Chr1	1337513	1337579	+
Chr1	1337724	1337774	+
Chr1	1341339	1341394	+
Chr1	1341457	1341532	-
Chr1	1341571	1341619	+
Chr1	1341792	1341847	-
Chr1	1341874	1341926	-
Chr1	1342135	1342194	+
Chr1	1361007	1361069	+
Chr1	1361116	1361179	+
Chr1	1361123	1361179	-
Chr1	1361317	1361363	+
Chr1	1366219	1366277	+
Chr1	1366445	1366458	+
Chr1	1366600	1366661	+
Chr1	1366806	1366825	+
Chr1	1367146	1367203	+
Chr1	1367612	1367642	-
Chr1	1368524	1368585	+
Chr1	1371309	1371356	-
Chr1	1374640	1374690	-
Chr1	1374643	1374691	+
Chr1	1382963	1383020	+
Chr1	1388880	1388922	+
Chr1	1396846	1396865	+
Chr1	1397010	1397050	+
Chr1	1397506	1397544	-
Chr1	1407058	1407127	-
Chr1	1408937	1409005	-
Chr1	1409356	1409420	+
Chr1	1409978	1410033	-
Chr1	1409983	1410033	+
Chr1	1410650	1410752	-
Chr1	1410663	1410732	+
Chr1	1416929	1416978	+
Chr1	1417325	1417361	+
Chr1	1420804	1420870	+
Chr1	1431485	1431602	-
Chr1	1431504	1431672	+
Chr1	1431702	1431861	+
Chr1	1431748	1431834	-
Chr1	1431895	1432010	-
Chr1	1431963	1432060	+
Chr1	1432280	1432347	-
Chr1	1432291	1432351	+
Chr1	1432438	1432478	-
Chr1	1432442	1432571	+
Chr1	1432578	1432658	-
Chr1	1432595	1432641	+
Chr1	1474619	1474669	-
Chr1	1478696	1478736	+
Chr1	1478738	1478803	-
Chr1	1492732	1492790	+
Chr1	1498628	1498692	+
Chr1	1499218	1499255	+
Chr1	1500599	1500679	+
Chr1	1500803	1500884	+
Chr1	1501703	1501762	+
Chr1	1515946	1515989	-
Chr1	1532052	1532092	+
Chr1	1532052	1532094	-
Chr1	1532337	1532364	-
Chr1	1532349	1532364	+
Chr1	1532730	1532770	+
Chr1	1533950	1534055	+
Chr1	1534013	1534059	-
Chr1	1547094	1547152	-
Chr1	1558346	1558446	+
Chr1	1559002	1559055	+
Chr1	1559095	1559166	+
Chr1	1559350	1559415	+
Chr1	1559423	1559498	+
Chr1	1559441	1559501	-
Chr1	1559615	1559665	+
Chr1	1563238	1563302	+
Chr1	1629574	1629637	+
Chr1	1633627	1633666	+
Chr1	1633943	1633982	+
Chr1	1635135	1635191	-
Chr1	1635372	1635424	-
Chr1	1650456	1650502	+
Chr1	1650852	1650887	-
Chr1	1650981	1651038	-
Chr1	1651121	1651171	-
Chr1	1651482	1651557	+
Chr1	1651746	1651757	-
Chr1	1651832	1651894	-
Chr1	1651832	1651923	+
Chr1	1652718	1652744	+
Chr1	1652966	1653019	-
Chr1	1654296	1654327	+
Chr1	1654450	1654500	-
Chr1	1654587	1654605	-
Chr1	1655685	1655748	-
Chr1	1655710	1655748	+
Chr1	1655829	1655882	-
Chr1	1655829	1655949	+
Chr1	1656200	1656237	+
Chr1	1656394	1656457	+
Chr1	1657066	1657158	+
Chr1	1657120	1657158	-
Chr1	1657262	1657323	+
Chr1	1657262	1657333	-
Chr1	1657640	1657697	-
Chr1	1657713	1657751	-
Chr1	1657887	1657932	+
Chr1	1658660	1658699	+
Chr1	1660795	1660847	-
Chr1	1661013	1661053	+
Chr1	1661355	1661431	-
Chr1	1662066	1662132	+
Chr1	1699892	1699956	-
Chr1	1701408	1701446	+
Chr1	1701414	1701465	-
Chr1	1729577	1729651	+
Chr1	1764367	1764438	-
Chr1	1764368	1764427	+
Chr1	1764501	1764564	-
Chr1	1767165	1767250	+
Chr1	1801349	1801477	-
Chr1	1801363	1801399	+
Chr1	1802943	1802993	+
Chr1	1803197	1803295	-
Chr1	1803701	1803733	+
Chr1	1810710	1810751	-
Chr1	1811486	1811516	-
Chr1	1813385	1813428	-
Chr1	1821052	1821110	-
Chr1	1828850	1828904	-
Chr1	1828855	1828930	+
Chr1	1828954	1829043	+
Chr1	1829267	1829317	-
Chr1	1829459	1829517	-
Chr1	1830893	1830934	+
Chr1	1858354	1858447	-
Chr1	1858784	1858870	-
Chr1	1858897	1858995	-
Chr1	1858902	1859000	+
Chr1	1869598	1869653	+
Chr1	1869916	1869994	-
Chr1	1870758	1870831	-
Chr1	1870771	1870822	+
Chr1	1894629	1894688	+
Chr1	1916743	1916808	-
Chr1	1916755	1916878	+
Chr1	1917331	1917384	-
Chr1	1951099	1951199	+
Chr1	1951397	1951441	+
Chr1	1952442	1952510	+
Chr1	1960359	1960418	+
Chr1	1966179	1966247	-
Chr1	1966329	1966387	-
Chr1	1966337	1966392	+
Chr1	1966418	1966502	-
Chr1	1966448	1966497	+
Chr1	1966700	1966780	+
Chr1	1966809	1966842	+
Chr1	1966863	1966917	+
Chr1	1966867	1966917	-
Chr1	1967863	1967895	+
Chr1	1967902	1967952	+
Chr1	1967961	1968013	+
Chr1	1968225	1968273	+
Chr1	1968517	1968624	+
Chr1	1969156	1969211	-
Chr1	2014675	2014713	+
Chr1	2052754	2052799	-
Chr1	2053559	2053643	-
Chr1	2053601	2053672	+
Chr1	2053994	2054052	+
Chr1	2053994	2054045	-
Chr1	2055142	2055185	+
Chr1	2061265	2061330	-
Chr1	2061531	2061567	+
Chr1	2063411	2063507	+
Chr1	2066732	2066784	+
Chr1	2066732	2066794	-
Chr1	2077294	2077310	-
Chr1	2077415	2077488	-
Chr1	2090559	2090602	+
Chr1	2090797	2090852	-
Chr1	2096074	2096111	+
Chr1	2111056	2111062	+
Chr1	2113394	2113421	-
Chr1	2113917	2113950	+
Chr1	2113917	2113965	-
Chr1	2120331	2120421	+
Chr1	2131188	2131298	+
Chr1	2131225	2131310	-
Chr1	2131357	2131420	+
Chr1	2134512	2134566	+
Chr1	2135040	2135101	-
Chr1	2150487	2150564	+
Chr1	2150684	2150796	+
Chr1	2150712	2150800	-
Chr1	2150854	2150981	-
Chr1	2150872	2150943	+
Chr1	2151392	2151421	+
Chr1	2151473	2151528	+
Chr1	2151529	2151596	+
Chr1	2151813	2151848	+
Chr1	2151893	2151921	+
Chr1	2152203	2152326	+
Chr1	2152253	2152339	-
Chr1	2161469	2161565	-
Chr1	2161470	2161565	+
Chr1	2162258	2162312	+
Chr1	2178033	2178097	+
Chr1	2178914	2178983	-
Chr1	2179084	2179134	-
Chr1	2179107	2179150	+
Chr1	2179151	2179199	+
Chr1	2179292	2179355	+
Chr1	2179941	2179983	+
Chr1	2180253	2180313	-
Chr1	2180256	2180329	+
Chr1	2180357	2180409	-
Chr1	2180744	2180794	+
Chr1	2180966	2181013	+
Chr1	2181378	2181432	+
Chr1	2181528	2181582	+
Chr1	2182324	2182398	-
Chr1	2182386	2182426	+
Chr1	2182820	2182844	+
Chr1	2182939	2182990	+
Chr1	2183217	2183286	-
Chr1	2183219	2183293	+
Chr1	2183962	2184027	+
Chr1	2187893	2187951	+
Chr1	2188134	2188210	+
Chr1	2190107	2190133	+
Chr1	2190256	2190306	+
Chr1	2190374	2190451	+
Chr1	2190599	2190643	+
Chr1	2192394	2192517	+
Chr1	2192645	2192679	+
Chr1	2193098	2193155	+
Chr1	2193533	2193576	+
Chr1	2193622	2193722	+
Chr1	2194712	2194780	+
Chr1	2209968	2210022	-
Chr1	2247995	2248073	-
Chr1	2248558	2248608	-
Chr1	2248673	2248787	-
Chr1	2248677	2248739	+
Chr1	2248741	2248879	+
Chr1	2257537	2257628	+
Chr1	2257726	2257760	+
Chr1	2257788	2257863	-
Chr1	2257863	2257913	+
Chr1	2258232	2258313	-
Chr1	2258620	2258691	+
Chr1	2259999	2260061	+
Chr1	2281261	2281304	+
Chr1	2281410	2281514	+
Chr1	2281662	2281723	+
Chr1	2281876	2281927	+
Chr1	2281959	2282080	+
Chr1	2282125	2282344	+
Chr1	2286775	2286805	-
Chr1	2296982	2297088	+
Chr1	2310011	2310088	-
Chr1	2310173	2310242	+
Chr1	2310386	2310436	+
Chr1	2314053	2314105	+
Chr1	2314271	2314347	-
Chr1	2314273	2314373	+
Chr1	2314932	2314976	+
Chr1	2337358	2337389	+
Chr1	2337576	2337685	+
Chr1	2338221	2338268	+
Chr1	2338296	2338347	+
Chr1	2338445	2338516	+
Chr1	2338788	2338844	+
Chr1	2338928	2339036	+
Chr1	2339099	2339183	+
Chr1	2339244	2339347	+
Chr1	2360361	2360420	-
Chr1	2360511	2360697	-
Chr1	2360530	2360594	+
Chr1	2360796	2360924	-
Chr1	2360840	2360894	+
Chr1	2361160	2361214	-
Chr1	2361184	2361216	+
Chr1	2361708	2361812	+
Chr1	2361711	2361808	-
Chr1	2362009	2362060	+
Chr1	2362009	2362107	-
Chr1	2362224	2362282	+
Chr1	2362414	2362483	-
Chr1	2362619	2362685	+
Chr1	2362751	2362805	+
Chr1	2363249	2363290	+
Chr1	2363364	2363436	-
Chr1	2363381	2363436	+
Chr1	2363540	2363626	-
Chr1	2363690	2363762	+
Chr1	2363778	2363831	-
Chr1	2363857	2363900	+
Chr1	2364295	2364313	+
Chr1	2364295	2364346	-
Chr1	2364614	2364675	-
Chr1	2366004	2366051	+
Chr1	2370588	2370631	-
Chr1	2371481	2371530	+
Chr1	2371490	2371527	-
Chr1	2371557	2371615	+
Chr1	2371571	2371617	-
Chr1	2372239	2372314	+
Chr1	2372463	2372504	+
Chr1	2372595	2372662	+
Chr1	2372783	2372823	+
Chr1	2373033	2373171	-
Chr1	2373092	2373217	+
Chr1	2373626	2373685	+
Chr1	2374068	2374134	-
Chr1	2374079	2374094	+
Chr1	2391064	2391152	+
Chr1	2391159	2391215	+
Chr1	2405766	2405873	+
Chr1	2410754	2410819	+
Chr1	2421703	2421758	+
Chr1	2421715	2421759	-
Chr1	2429352	2429389	+
Chr1	2430204	2430241	+
Chr1	2430581	2430651	+
Chr1	2431085	2431135	+
Chr1	2431708	2431775	+
Chr1	2463175	2463260	-
Chr1	2463179	2463262	+
Chr1	2463374	2463421	-
Chr1	2463606	2463661	+
Chr1	2463958	2464051	+
Chr1	2464117	2464205	+
Chr1	2464220	2464260	+
Chr1	2464330	2464376	+
Chr1	2464629	2464693	+
Chr1	2474586	2474675	+
Chr1	2486524	2486630	-
Chr1	2491682	2491721	+
Chr1	2493012	2493113	+
Chr1	2495693	2495729	+
Chr1	2496538	2496592	+
Chr1	2497960	2497998	+
Chr1	2504342	2504427	-
Chr1	2504343	2504428	+
Chr1	2505031	2505077	+
Chr1	2505031	2505089	-
Chr1	2507513	2507563	+
Chr1	2507650	2507686	-
Chr1	2509808	2509921	+
Chr1	2509823	2509895	-
Chr1	2540127	2540163	+
Chr1	2540236	2540283	-
Chr1	2540236	2540284	+
Chr1	2573442	2573520	+
Chr1	2574371	2574423	+
Chr1	2574371	2574449	-
Chr1	2574427	2574525	+
Chr1	2574656	2574733	+
Chr1	2575180	2575244	+
Chr1	2575271	2575322	+
Chr1	2575554	2575620	+
Chr1	2575696	2575803	+
Chr1	2575710	2575769	-
Chr1	2575956	2576038	+
Chr1	2576321	2576380	+
Chr1	2576609	2576623	+
Chr1	2580454	2580519	+
Chr1	2584676	2584719	+
Chr1	2586154	2586210	-
Chr1	2586496	2586557	+
Chr1	2586612	2586683	+
Chr1	2641252	2641274	+
Chr1	2641481	2641530	+
Chr1	2641527	2641603	-
Chr1	2668123	2668177	-
Chr1	2668135	2668221	+
Chr1	2668268	2668384	+
Chr1	2668467	2668583	+
Chr1	2668467	2668612	-
Chr1	2668777	2668815	+
Chr1	2668791	2668889	-
Chr1	2669065	2669093	+
Chr1	2669237	2669283	-
Chr1	2669245	2669289	+
Chr1	2669474	2669561	+
Chr1	2669499	2669575	-
Chr1	2669632	2669687	-
Chr1	2669639	2669689	+
Chr1	2669799	2669862	-
Chr1	2669799	2669935	+
Chr1	2669867	2669930	-
Chr1	2669981	2670036	+
Chr1	2670009	2670055	-
Chr1	2670158	2670191	+
Chr1	2670195	2670245	+
Chr1	2670255	2670331	-
Chr1	2670417	2670472	-
Chr1	2670680	2670736	+
Chr1	2671233	2671298	-
Chr1	2671412	2671474	-
Chr1	2685962	2686040	+
Chr1	2686672	2686729	-
Chr1	2691129	2691190	+
Chr1	2691429	2691576	-
Chr1	2691977	2692006	-
Chr1	2692108	2692128	-
Chr1	2692355	2692393	-
Chr1	2692355	2692438	+
Chr1	2692497	2692624	-
Chr1	2692499	2692609	+
Chr1	2692743	2692830	+
Chr1	2692911	2692968	+
Chr1	2693126	2693243	-
Chr1	2693133	2693242	+
Chr1	2749215	2749262	+
Chr1	2749521	2749577	+
Chr1	2749675	2749684	+
Chr1	2750495	2750542	+
Chr1	2757475	2757573	+
Chr1	2758820	2758867	+
Chr1	2810029	2810100	+
Chr1	2814051	2814131	-
Chr1	2814274	2814340	+
Chr1	2814349	2814447	-
Chr1	2815302	2815360	-
Chr1	2816107	2816197	-
Chr1	2822178	2822237	+
Chr1	2822932	2822989	+
Chr1	2823904	2823978	-
Chr1	2824647	2824720	+
Chr1	2838618	2838689	+
Chr1	2858465	2858553	+
Chr1	2895736	2895775	+
Chr1	2896540	2896569	+
Chr1	2897267	2897311	+
Chr1	2897556	2897634	+
Chr1	2897920	2898048	-
Chr1	2897971	2898076	+
Chr1	2899138	2899203	-
Chr1	2899224	2899272	+
Chr1	2902442	2902495	+
Chr1	2903236	2903286	+
Chr1	2904289	2904354	-
Chr1	2921992	2922058	-
Chr1	2922297	2922375	+
Chr1	2923071	2923129	+
Chr1	2923213	2923270	+
Chr1	2923718	2923792	+
Chr1	2924040	2924105	+
Chr1	2924273	2924354	-
Chr1	2924648	2924700	-
Chr1	2924648	2924713	+
Chr1	2924715	2924770	+
Chr1	2924799	2924876	+
Chr1	2924817	2924900	-
Chr1	2925022	2925065	-
Chr1	2925102	2925169	+
Chr1	2925106	2925167	-
Chr1	2940394	2940448	+
Chr1	2940417	2940448	-
Chr1	2940522	2940554	+
Chr1	2940522	2940565	-
Chr1	2941242	2941272	-
Chr1	2941350	2941388	+
Chr1	2941350	2941392	-
Chr1	2941546	2941619	+
Chr1	2943182	2943208	+
Chr1	2943196	2943284	-
Chr1	2943230	2943275	+
Chr1	2944343	2944467	+
Chr1	2944529	2944568	+
Chr1	2944529	2944586	-
Chr1	2945381	2945456	+
Chr1	2945412	2945456	-
Chr1	2945542	2945585	-
Chr1	2945731	2945766	-
Chr1	2945731	2945830	+
Chr1	2952509	2952576	+
Chr1	2952987	2953039	+
Chr1	2953535	2953573	+
Chr1	2954312	2954384	+
Chr1	2969383	2969438	-
Chr1	2970667	2970713	+
Chr1	2973332	2973460	+
Chr1	2973526	2973569	+
Chr1	2973704	2973765	+
Chr1	2974039	2974075	+
Chr1	2974791	2974841	+
Chr1	2974814	2974841	-
Chr1	2974927	2975002	-
Chr1	2974934	2975022	+
Chr1	2975044	2975120	-
Chr1	2975205	2975289	+
Chr1	2975309	2975400	-
Chr1	2975848	2975955	+
Chr1	2980023	2980080	+
Chr1	2980689	2980751	-
Chr1	2980697	2980744	+
Chr1	2981333	2981409	-
Chr1	2981351	2981419	+
Chr1	2999826	2999904	-
Chr1	3014224	3014280	+
Chr1	3096079	3096158	-
Chr1	3096086	3096157	+
Chr1	3096506	3096586	+
Chr1	3096931	3096959	-
Chr1	3097157	3097213	-
Chr1	3097722	3097773	+
Chr1	3097829	3097904	-
Chr1	3098322	3098371	+
Chr1	3098653	3098701	-
Chr1	3099542	3099611	-
Chr1	3113923	3113992	+
Chr1	3115545	3115608	-
Chr1	3137377	3137410	+
Chr1	3148070	3148155	+
Chr1	3151496	3151508	-
Chr1	3151912	3151964	+
Chr1	3151912	3151965	-
Chr1	3152520	3152557	+
Chr1	3152677	3152728	-
Chr1	3152686	3152726	+
Chr1	3153325	3153372	+
Chr1	3154097	3154151	-
Chr1	3159243	3159293	-
Chr1	3177320	3177363	+
Chr1	3182071	3182126	-
Chr1	3182073	3182121	+
Chr1	3199242	3199253	+
Chr1	3199380	3199420	-
Chr1	3199380	3199439	+
Chr1	3199487	3199541	+
Chr1	3222721	3222772	+
Chr1	3223352	3223443	+
Chr1	3223527	3223566	-
Chr1	3224942	3225037	+
Chr1	3224962	3225044	-
Chr1	3225115	3225169	+
Chr1	3225115	3225194	-
Chr1	3225510	3225589	+
Chr1	3226617	3226754	+
Chr1	3226625	3226722	-
Chr1	3230992	3231164	-
Chr1	3231118	3231178	+
Chr1	3231707	3231785	+
Chr1	3231997	3232077	+
Chr1	3232653	3232696	-
Chr1	3232787	3232896	-
Chr1	3237232	3237292	+
Chr1	3237350	3237421	+
Chr1	3237423	3237493	+
Chr1	3237440	3237503	-
Chr1	3237643	3237689	-
Chr1	3238088	3238118	+
Chr1	3238315	3238356	+
Chr1	3238495	3238525	+
Chr1	3238709	3238800	-
Chr1	3238744	3238827	+
Chr1	3238959	3239011	+
Chr1	3238979	3239036	-
Chr1	3239072	3239109	-
Chr1	3258217	3258267	+
Chr1	3258353	3258388	+
Chr1	3258477	3258537	-
Chr1	3258515	3258537	+
Chr1	3258636	3258702	-
Chr1	3258636	3258717	+
Chr1	3260517	3260571	+
Chr1	3290688	3290768	-
Chr1	3290820	3290905	-
Chr1	3290835	3290875	+
Chr1	3290975	3291022	-
Chr1	3291413	3291488	+
Chr1	3292063	3292099	+
Chr1	3292100	3292150	+
Chr1	3292449	3292500	+
Chr1	3292515	3292565	+
Chr1	3292571	3292656	+
Chr1	3292738	3292801	+
Chr1	3292800	3292834	-
Chr1	3292900	3292981	-
Chr1	3293024	3293104	-
Chr1	3293116	3293189	-
Chr1	3293221	3293336	+
Chr1	3293308	3293448	-
Chr1	3293340	3293428	+
Chr1	3293987	3294057	-
Chr1	3294179	3294276	-
Chr1	3294352	3294406	+
Chr1	3294763	3294836	-
Chr1	3295128	3295161	-
Chr1	3295313	3295362	+
Chr1	3295365	3295380	-
Chr1	3295697	3295789	+
Chr1	3296051	3296093	-
Chr1	3298320	3298390	+
Chr1	3298459	3298523	+
Chr1	3299848	3299926	-
Chr1	3299848	3299942	+
Chr1	3323111	3323253	-
Chr1	3323163	3323232	+
Chr1	3333312	3333370	+
Chr1	3334346	3334390	-
Chr1	3334371	3334549	+
Chr1	3334393	3334469	-
Chr1	3334651	3334735	-
Chr1	3334662	3334715	+
Chr1	3334815	3334882	+
Chr1	3335129	3335245	+
Chr1	3335142	3335244	-
Chr1	3335342	3335389	+
Chr1	3335350	3335416	-
Chr1	3335667	3335737	+
Chr1	3335762	3335813	+
Chr1	3336089	3336152	+
Chr1	3336422	3336470	+
Chr1	3336511	3336590	-
Chr1	3336515	3336589	+
Chr1	3336692	3336753	-
Chr1	3337274	3337423	-
Chr1	3337343	3337387	+
Chr1	3347020	3347075	+
Chr1	3347209	3347241	+
Chr1	3347340	3347392	+
Chr1	3347480	3347525	-
Chr1	3384159	3384208	+
Chr1	3384800	3384859	+
Chr1	3387727	3387795	+
Chr1	3387843	3387882	+
Chr1	3387968	3388045	+
Chr1	3388096	3388224	+
Chr1	3391045	3391082	+
Chr1	3391169	3391282	-
Chr1	3391191	3391275	+
Chr1	3392314	3392393	+
Chr1	3393356	3393413	-
Chr1	3394454	3394489	+
Chr1	3394721	3394826	-
Chr1	3394748	3394832	+
Chr1	3397296	3397416	-
Chr1	3397569	3397613	+
Chr1	3407067	3407106	+
Chr1	3407214	3407268	-
Chr1	3407214	3407327	+
Chr1	3407330	3407446	+
Chr1	3407333	3407400	-
Chr1	3407486	3407562	+
Chr1	3407494	3407562	-
Chr1	3407593	3407673	+
Chr1	3407598	3407686	-
Chr1	3407822	3407979	-
Chr1	3408414	3408464	-
Chr1	3409288	3409323	+
Chr1	3409975	3410032	+
Chr1	3410018	3410057	-
Chr1	3411691	3411762	+
Chr1	3412080	3412103	+
Chr1	3417225	3417282	-
Chr1	3417231	3417308	+
Chr1	3417352	3417446	+
Chr1	3417875	3417910	+
Chr1	3419204	3419269	+
Chr1	3429319	3429374	+
Chr1	3429713	3429752	+
Chr1	3442774	3442818	+
Chr1	3443098	3443156	+
Chr1	3443256	3443356	+
Chr1	3443463	3443549	+
Chr1	3491451	3491542	+
Chr1	3491990	3492048	+
Chr1	3492174	3492295	+
Chr1	3492188	3492290	-
Chr1	3492475	3492647	+
Chr1	3492477	3492560	-
Chr1	3492975	3493053	+
Chr1	3493379	3493468	-
Chr1	3493909	3493959	+
Chr1	3494486	3494544	+
Chr1	3502765	3502834	+
Chr1	3503144	3503188	+
Chr1	3512812	3512883	-
Chr1	3513919	3514040	+
Chr1	3522534	3522615	+
Chr1	3568702	3568761	+
Chr1	3570067	3570135	+
Chr1	3581301	3581353	-
Chr1	3581304	3581354	+
Chr1	3581750	3581791	+
Chr1	3581807	3581879	-
Chr1	3582016	3582080	+
Chr1	3582018	3582055	-
Chr1	3582162	3582231	+
Chr1	3582633	3582698	+
Chr1	3583344	3583392	+
Chr1	3583979	3584025	+
Chr1	3584144	3584176	+
Chr1	3584152	3584189	-
Chr1	3584537	3584600	-
Chr1	3584977	3585048	+
Chr1	3585227	3585279	+
Chr1	3585522	3585559	+
Chr1	3585732	3585749	+
Chr1	3585810	3585896	-
Chr1	3585844	3585909	+
Chr1	3585981	3586071	+
Chr1	3585981	3586104	-
Chr1	3586342	3586436	+
Chr1	3587079	3587128	+
Chr1	3587125	3587160	-
Chr1	3587132	3587160	+
Chr1	3587251	3587298	+
Chr1	3587251	3587300	-
Chr1	3587753	3587802	+
Chr1	3588070	3588126	+
Chr1	3588729	3588782	+
Chr1	3589198	3589271	+
Chr1	3589364	3589406	-
Chr1	3589552	3589594	-
Chr1	3589552	3589594	+
Chr1	3589797	3589835	-
Chr1	3589887	3589907	+
Chr1	3600437	3600494	+
Chr1	3602998	3603055	-
Chr1	3603007	3603055	+
Chr1	3603921	3603971	+
Chr1	3604445	3604484	+
Chr1	3608705	3608767	+
Chr1	3609682	3609723	+
Chr1	3609741	3609807	+
Chr1	3614807	3614830	+
Chr1	3615036	3615072	+
Chr1	3615440	3615503	+
Chr1	3615440	3615519	-
Chr1	3635929	3635993	-
Chr1	3635930	3636010	+
Chr1	3646830	3646914	+
Chr1	3647267	3647386	+
Chr1	3647284	3647313	-
Chr1	3647356	3647401	-
Chr1	3647526	3647576	-
Chr1	3656074	3656369	+
Chr1	3656483	3656528	+
Chr1	3656483	3656548	-
Chr1	3656750	3656770	+
Chr1	3656918	3657011	+
Chr1	3657091	3657137	+
Chr1	3657091	3657141	-
Chr1	3657278	3657309	-
Chr1	3657522	3657577	+
Chr1	3657784	3657821	+
Chr1	3657785	3657813	-
Chr1	3658050	3658094	+
Chr1	3658130	3658296	+
Chr1	3658136	3658297	-
Chr1	3755748	3755821	+
Chr1	3755934	3756029	+
Chr1	3756081	3756151	+
Chr1	3756087	3756213	-
Chr1	3756163	3756273	+
Chr1	3756441	3756559	+
Chr1	3756590	3756632	+
Chr1	3756776	3756842	-
Chr1	3756789	3756828	+
Chr1	3756919	3756952	+
Chr1	3767414	3767491	+
Chr1	3785243	3785324	+
Chr1	3785258	3785322	-
Chr1	3785896	3785957	+
Chr1	3786369	3786441	-
Chr1	3800922	3800941	+
Chr1	3800998	3801032	+
Chr1	3801165	3801284	+
Chr1	3801506	3801537	-
Chr1	3801542	3801590	+
Chr1	3801602	3801617	+
Chr1	3801702	3801738	+
Chr1	3801795	3801882	-
Chr1	3801828	3801845	+
Chr1	3802012	3802129	-
Chr1	3802406	3802439	-
Chr1	3802522	3802561	-
Chr1	3802522	3802594	+
Chr1	3802682	3802883	+
Chr1	3802695	3802793	-
Chr1	3802910	3802959	+
Chr1	3802992	3803076	+
Chr1	3803031	3803085	-
Chr1	3803159	3803182	-
Chr1	3803510	3803559	+
Chr1	3803563	3803624	-
Chr1	3803747	3803807	-
Chr1	3810381	3810463	-
Chr1	3810654	3810727	-
Chr1	3810703	3810791	+
Chr1	3810760	3810865	-
Chr1	3811052	3811133	-
Chr1	3811243	3811392	-
Chr1	3811262	3811374	+
Chr1	3811826	3811904	-
Chr1	3812104	3812203	-
Chr1	3812108	3812200	+
Chr1	3812258	3812265	+
Chr1	3812278	3812384	-
Chr1	3812280	3812382	+
Chr1	3812548	3812646	-
Chr1	3812563	3812651	+
Chr1	3812894	3812976	+
Chr1	3812898	3812984	-
Chr1	3813145	3813183	-
Chr1	3813421	3813456	+
Chr1	3818176	3818318	-
Chr1	3818228	3818304	+
Chr1	3818362	3818410	+
Chr1	3818362	3818468	-
Chr1	3819623	3819732	+
Chr1	3819643	3819825	-
Chr1	3819742	3819819	+
Chr1	3820654	3820717	-
Chr1	3864098	3864155	+
Chr1	3864102	3864156	-
Chr1	3864952	3865021	+
Chr1	3865528	3865597	+
Chr1	3866258	3866332	+
Chr1	3866333	3866435	+
Chr1	3866658	3866700	+
Chr1	3875961	3876020	+
Chr1	3924041	3924104	+
Chr1	3928754	3928816	+
Chr1	3980349	3980389	+
Chr1	3992107	3992184	+
Chr1	3992114	3992168	-
Chr1	4006940	4007021	-
Chr1	4006982	4007016	+
Chr1	4007252	4007303	+
Chr1	4008741	4008808	+
Chr1	4016941	4017108	-
Chr1	4016997	4017089	+
Chr1	4017355	4017415	+
Chr1	4017468	4017522	-
Chr1	4017587	4017652	+
Chr1	4017735	4017890	+
Chr1	4017933	4017969	+
Chr1	4018017	4018102	+
Chr1	4018018	4018099	-
Chr1	4018112	4018150	+
Chr1	4018329	4018412	+
Chr1	4018505	4018575	+
Chr1	4018641	4018703	+
Chr1	4018701	4018821	-
Chr1	4018736	4018818	+
Chr1	4018962	4018991	-
Chr1	4018990	4019017	+
Chr1	4019093	4019125	+
Chr1	4019269	4019309	+
Chr1	4019367	4019423	+
Chr1	4019382	4019442	-
Chr1	4019449	4019520	-
Chr1	4019456	4019519	+
Chr1	4019526	4019545	+
Chr1	4019526	4019559	-
Chr1	4019690	4019783	+
Chr1	4019707	4019777	-
Chr1	4019854	4019879	+
Chr1	4020124	4020165	+
Chr1	4020125	4020194	-
Chr1	4020369	4020479	+
Chr1	4020427	4020470	-
Chr1	4020539	4020625	+
Chr1	4020626	4020737	+
Chr1	4038024	4038077	+
Chr1	4039903	4039946	-
Chr1	4039986	4040036	+
Chr1	4040098	4040126	+
Chr1	4040241	4040338	-
Chr1	4040381	4040435	-
Chr1	4040709	4040769	-
Chr1	4040785	4040899	+
Chr1	4040910	4040956	+
Chr1	4041188	4041230	+
Chr1	4041380	4041488	-
Chr1	4042009	4042110	+
Chr1	4042192	4042231	-
Chr1	4042288	4042309	+
Chr1	4042398	4042434	+
Chr1	4042469	4042533	+
Chr1	4042580	4042619	+
Chr1	4042777	4042848	+
Chr1	4043196	4043247	+
Chr1	4043774	4043866	+
Chr1	4109278	4109346	+
Chr1	4115469	4115513	-
Chr1	4115762	4115816	-
Chr1	4116104	4116175	-
Chr1	4116510	4116538	+
Chr1	4116754	4116806	-
Chr1	4146940	4147012	+
Chr1	4174239	4174311	+
Chr1	4175060	4175163	-
Chr1	4175847	4176033	+
Chr1	4175914	4176019	-
Chr1	4176183	4176242	+
Chr1	4176377	4176462	-
Chr1	4176531	4176618	-
Chr1	4176540	4176601	+
Chr1	4176860	4176910	+
Chr1	4178254	4178306	+
Chr1	4178643	4178720	-
Chr1	4178796	4178903	+
Chr1	4179085	4179163	+
Chr1	4179251	4179296	+
Chr1	4180136	4180190	+
Chr1	4180413	4180514	-
Chr1	4180418	4180594	+
Chr1	4180891	4181040	+
Chr1	4180918	4181004	-
Chr1	4182106	4182177	-
Chr1	4187737	4187825	+
Chr1	4206843	4206899	+
Chr1	4226985	4227014	+
Chr1	4235537	4235584	-
Chr1	4237385	4237482	-
Chr1	4237889	4237947	-
Chr1	4241929	4242008	-
Chr1	4267593	4267668	-
Chr1	4290411	4290527	+
Chr1	4290441	4290522	-
Chr1	4290561	4290603	+
Chr1	4296456	4296508	+
Chr1	4303621	4303667	+
Chr1	4304869	4304915	+
Chr1	4326975	4327037	-
Chr1	4346452	4346492	-
Chr1	4346711	4346729	-
Chr1	4346713	4346729	+
Chr1	4346845	4346905	-
Chr1	4346845	4346918	+
Chr1	4347502	4347663	-
Chr1	4347509	4347631	+
Chr1	4348256	4348305	+
Chr1	4355794	4355841	+
Chr1	4356194	4356208	+
Chr1	4356271	4356392	+
Chr1	4356291	4356371	-
Chr1	4357198	4357229	+
Chr1	4357571	4357619	+
Chr1	4360206	4360247	+
Chr1	4363710	4363763	-
Chr1	4368942	4369030	+
Chr1	4370423	4370559	+
Chr1	4374747	4374827	+
Chr1	4380079	4380130	+
Chr1	4404293	4404330	+
Chr1	4404475	4404515	+
Chr1	4436609	4436643	+
Chr1	4436897	4436964	+
Chr1	4437460	4437516	-
Chr1	4437821	4437878	+
Chr1	4438661	4438754	+
Chr1	4441500	4441600	-
Chr1	4441516	4441600	+
Chr1	4442330	4442408	+
Chr1	4442451	4442495	+
Chr1	4442576	4442638	+
Chr1	4472538	4472586	+
Chr1	4502133	4502183	+
Chr1	4509272	4509301	+
Chr1	4509427	4509489	-
Chr1	4509965	4510113	-
Chr1	4510396	4510592	+
Chr1	4510792	4510893	+
Chr1	4510793	4510886	-
Chr1	4510909	4510979	+
Chr1	4511050	4511170	-
Chr1	4511136	4511180	+
Chr1	4511292	4511324	+
Chr1	4511355	4511408	-
Chr1	4511358	4511382	+
Chr1	4511405	4511672	+
Chr1	4511561	4511680	-
Chr1	4511674	4511741	+
Chr1	4511783	4511891	-
Chr1	4511833	4511907	+
Chr1	4512080	4512261	+
Chr1	4512111	4512204	-
Chr1	4512242	4512342	-
Chr1	4512508	4512658	+
Chr1	4512688	4512726	+
Chr1	4512746	4512837	+
Chr1	4512846	4512898	+
Chr1	4512861	4512940	-
Chr1	4513014	4513065	-
Chr1	4513117	4513234	+
Chr1	4513252	4513296	+
Chr1	4513257	4513308	-
Chr1	4513375	4513428	+
Chr1	4513381	4513417	-
Chr1	4513719	4513812	+
Chr1	4525748	4525792	+
Chr1	4564602	4564689	-
Chr1	4565469	4565517	-
Chr1	4565469	4565520	+
Chr1	4566967	4567009	+
Chr1	4570350	4570433	-
Chr1	4570382	4570431	+
Chr1	4573343	4573400	-
Chr1	4573630	4573685	-
Chr1	4573959	4574001	+
Chr1	4575184	4575305	+
Chr1	4575407	4575451	+
Chr1	4575472	4575608	+
Chr1	4575552	4575608	-
Chr1	4575735	4575849	+
Chr1	4575940	4576006	+
Chr1	4576034	4576049	+
Chr1	4576063	4576124	+
Chr1	4576374	4576455	-
Chr1	4576456	4576534	+
Chr1	4576562	4576629	-
Chr1	4576575	4576625	+
Chr1	4577296	4577306	+
Chr1	4577435	4577496	+
Chr1	4577467	4577633	-
Chr1	4577680	4577705	+
Chr1	4577781	4577838	-
Chr1	4577800	4577837	+
Chr1	4592704	4592731	+
Chr1	4592733	4592804	+
Chr1	4593020	4593068	-
Chr1	4593251	4593308	+
Chr1	4593310	4593420	-
Chr1	4593362	4593411	+
Chr1	4593536	4593629	+
Chr1	4593575	4593629	-
Chr1	4608413	4608424	+
Chr1	4608690	4608774	+
Chr1	4608862	4608912	+
Chr1	4608866	4608922	-
Chr1	4609091	4609146	-
Chr1	4609281	4609331	+
Chr1	4610307	4610416	+
Chr1	4614472	4614554	+
Chr1	4614987	4615052	-
Chr1	4638940	4639049	-
Chr1	4638967	4639013	+
Chr1	4639129	4639159	+
Chr1	4639569	4639635	+
Chr1	4639866	4639913	+
Chr1	4694552	4694607	+
Chr1	4763108	4763162	-
Chr1	4764264	4764307	+
Chr1	4765683	4765747	-
Chr1	4765683	4765747	+
Chr1	4775419	4775486	+
Chr1	4801149	4801189	+
Chr1	4801288	4801339	-
Chr1	4801292	4801334	+
Chr1	4806396	4806451	-
Chr1	4807205	4807266	+
Chr1	4836639	4836686	-
Chr1	4854697	4854767	-
Chr1	4854834	4854997	-
Chr1	4854854	4854898	+
Chr1	4876376	4876466	-
Chr1	4876656	4876723	+
Chr1	4876946	4876987	-
Chr1	4927896	4927972	+
Chr1	4929899	4929941	+
Chr1	4968985	4969039	+
Chr1	4969495	4969592	+
Chr1	4969769	4969808	+
Chr1	5009470	5009581	-
Chr1	5009471	5009532	+
Chr1	5012507	5012548	+
Chr1	5012587	5012600	+
Chr1	5012731	5012777	+
Chr1	5013333	5013390	+
Chr1	5034185	5034267	+
Chr1	5036073	5036123	+
Chr1	5036090	5036134	-
Chr1	5052824	5052882	+
Chr1	5062570	5062626	-
Chr1	5063874	5063948	+
Chr1	5063902	5063930	-
Chr1	5064147	5064235	+
Chr1	5075460	5075618	+
Chr1	5075619	5075740	+
Chr1	5075850	5075939	+
Chr1	5075858	5075928	-
Chr1	5076089	5076147	-
Chr1	5076094	5076161	+
Chr1	5076180	5076234	+
Chr1	5076183	5076254	-
Chr1	5076271	5076351	+
Chr1	5076492	5076553	+
Chr1	5077126	5077230	-
Chr1	5077523	5077578	+
Chr1	5107764	5107895	+
Chr1	5108166	5108325	+
Chr1	5108187	5108292	-
Chr1	5109316	5109370	+
Chr1	5109790	5109847	+
Chr1	5110685	5110737	+
Chr1	5111157	5111201	+
Chr1	5111343	5111409	+
Chr1	5112448	5112502	+
Chr1	5115081	5115150	+
Chr1	5120916	5120976	-
Chr1	5128629	5128691	+
Chr1	5129076	5129094	-
Chr1	5133301	5133341	+
Chr1	5140109	5140164	-
Chr1	5165913	5165994	+
Chr1	5167797	5167883	+
Chr1	5170207	5170215	+
Chr1	5170293	5170339	-
Chr1	5170301	5170335	+
Chr1	5170378	5170425	+
Chr1	5174706	5174752	+
Chr1	5186236	5186283	-
Chr1	5205857	5205909	+
Chr1	5206443	5206505	+
Chr1	5207780	5207854	-
Chr1	5208252	5208287	+
Chr1	5208430	5208541	+
Chr1	5209251	5209303	+
Chr1	5209670	5209751	-
Chr1	5216922	5216972	-
Chr1	5227501	5227602	+
Chr1	5228413	5228443	+
Chr1	5228510	5228576	-
Chr1	5228521	5228649	+
Chr1	5228642	5228745	-
Chr1	5228653	5228691	+
Chr1	5228694	5228751	+
Chr1	5228753	5228869	+
Chr1	5228966	5229092	+
Chr1	5228973	5229031	-
Chr1	5229545	5229629	+
Chr1	5229545	5229629	-
Chr1	5230185	5230224	+
Chr1	5230373	5230402	+
Chr1	5230939	5231031	+
Chr1	5249133	5249222	+
Chr1	5257160	5257235	-
Chr1	5257335	5257483	-
Chr1	5257377	5257522	+
Chr1	5257672	5257777	-
Chr1	5257681	5257816	+
Chr1	5258190	5258273	+
Chr1	5258511	5258579	+
Chr1	5258544	5258600	-
Chr1	5259089	5259124	+
Chr1	5259170	5259252	+
Chr1	5260076	5260145	+
Chr1	5260079	5260148	-
Chr1	5260369	5260418	-
Chr1	5260552	5260616	+
Chr1	5261065	5261100	-
Chr1	5261434	5261480	-
Chr1	5262236	5262286	-
Chr1	5262579	5262638	+
Chr1	5262951	5263011	-
Chr1	5262954	5262999	+
Chr1	5263258	5263327	-
Chr1	5263410	5263466	+
Chr1	5264025	5264102	+
Chr1	5276434	5276497	+
Chr1	5276594	5276708	+
Chr1	5276657	5276701	-
Chr1	5296463	5296507	-
Chr1	5296464	5296505	+
Chr1	5297963	5298001	+
Chr1	5326477	5326557	+
Chr1	5382511	5382579	+
Chr1	5408522	5408592	+
Chr1	5408527	5408584	-
Chr1	5409355	5409380	+
Chr1	5409458	5409505	+
Chr1	5409660	5409757	+
Chr1	5409693	5409750	-
Chr1	5409908	5409956	-
Chr1	5415084	5415155	+
Chr1	5415160	5415210	-
Chr1	5415579	5415594	-
Chr1	5415676	5415725	-
Chr1	5416595	5416646	+
Chr1	5417228	5417347	-
Chr1	5417247	5417345	+
Chr1	5417440	5417480	+
Chr1	5417600	5417647	+
Chr1	5417697	5417780	+
Chr1	5418029	5418076	-
Chr1	5418158	5418253	-
Chr1	5418162	5418195	+
Chr1	5418737	5418775	+
Chr1	5418875	5418942	-
Chr1	5418897	5418962	+
Chr1	5419041	5419069	+
Chr1	5419511	5419574	-
Chr1	5419520	5419566	+
Chr1	5419787	5419832	+
Chr1	5420120	5420179	+
Chr1	5431178	5431244	+
Chr1	5431182	5431244	-
Chr1	5431816	5431883	+
Chr1	5433425	5433477	-
Chr1	5433622	5433672	+
Chr1	5435075	5435158	+
Chr1	5436353	5436402	+
Chr1	5439752	5439836	-
Chr1	5439752	5439837	+
Chr1	5445830	5445894	-
Chr1	5447189	5447321	+
Chr1	5447257	5447311	-
Chr1	5447494	5447543	+
Chr1	5460055	5460114	+
Chr1	5460657	5460759	+
Chr1	5460722	5460776	-
Chr1	5495961	5496048	+
Chr1	5496214	5496272	-
Chr1	5496520	5496571	+
Chr1	5496666	5496738	-
Chr1	5496676	5496751	+
Chr1	5497249	5497321	+
Chr1	5497390	5497413	+
Chr1	5546280	5546345	+
Chr1	5555696	5555745	+
Chr1	5555824	5555861	+
Chr1	5555966	5556030	+
Chr1	5556269	5556321	-
Chr1	5556272	5556320	+
Chr1	5556645	5556688	+
Chr1	5560990	5561031	+
Chr1	5565050	5565112	+
Chr1	5620078	5620132	-
Chr1	5620636	5620681	+
Chr1	5621071	5621102	+
Chr1	5621071	5621167	-
Chr1	5621894	5621975	-
Chr1	5677307	5677366	+
Chr1	5677465	5677520	+
Chr1	5762854	5762908	+
Chr1	5763090	5763261	+
Chr1	5763094	5763177	-
Chr1	5763208	5763282	-
Chr1	5763664	5763744	+
Chr1	5763772	5763881	+
Chr1	5763886	5763938	-
Chr1	5765066	5765186	+
Chr1	5765259	5765371	+
Chr1	5765373	5765441	+
Chr1	5776681	5776747	+
Chr1	5776892	5776966	-
Chr1	5776892	5776966	+
Chr1	5778251	5778358	+
Chr1	5778267	5778319	-
Chr1	5805670	5805750	+
Chr1	5805681	5805742	-
Chr1	5841497	5841547	+
Chr1	5843927	5843972	-
Chr1	5845831	5845909	+
Chr1	5846121	5846198	+
Chr1	5848965	5849055	-
Chr1	5848969	5849075	+
Chr1	5849626	5849713	+
Chr1	5861401	5861458	+
Chr1	5861584	5861643	+
Chr1	5881497	5881541	+
Chr1	5883114	5883178	-
Chr1	5885079	5885143	+
Chr1	5951344	5951429	+
Chr1	5951982	5952072	-
Chr1	5952474	5952479	+
Chr1	5952754	5952813	+
Chr1	5952911	5952942	+
Chr1	5952927	5952942	-
Chr1	5952999	5953063	+
Chr1	5953031	5953072	-
Chr1	5953067	5953125	+
Chr1	5953186	5953290	+
Chr1	5953191	5953215	-
Chr1	5953384	5953425	-
Chr1	5953384	5953462	+
Chr1	5953561	5953577	+
Chr1	5954263	5954279	+
Chr1	5954713	5954879	+
Chr1	5954720	5954767	-
Chr1	5954793	5954857	-
Chr1	5955317	5955474	+
Chr1	5955524	5955652	+
Chr1	5955786	5955853	-
Chr1	5955832	5955963	+
Chr1	5955895	5956017	-
Chr1	5955965	5956078	+
Chr1	5956106	5956164	-
Chr1	5956118	5956168	+
Chr1	5956168	5956323	-
Chr1	5956177	5956325	+
Chr1	5956358	5956484	+
Chr1	5956577	5956780	+
Chr1	5956827	5956913	+
Chr1	5956876	5956945	-
Chr1	5957052	5957113	+
Chr1	5969106	5969175	+
Chr1	5984854	5984916	+
Chr1	5985022	5985062	+
Chr1	5986140	5986215	+
Chr1	5986446	5986511	-
Chr1	5986547	5986608	+
Chr1	5987592	5987668	-
Chr1	5987593	5987632	+
Chr1	5991676	5991776	+
Chr1	6054632	6054678	-
Chr1	6055478	6055569	-
Chr1	6093952	6094085	-
Chr1	6093982	6094084	+
Chr1	6094167	6094224	+
Chr1	6094186	6094235	-
Chr1	6094337	6094387	+
Chr1	6094502	6094576	+
Chr1	6097025	6097096	+
Chr1	6116223	6116262	+
Chr1	6132378	6132424	-
Chr1	6133590	6133636	+
Chr1	6136608	6136693	+
Chr1	6136703	6136748	+
Chr1	6136749	6136800	+
Chr1	6137018	6137147	+
Chr1	6153243	6153268	+
Chr1	6153357	6153425	+
Chr1	6169528	6169583	+
Chr1	6169816	6169871	+
Chr1	6170638	6170686	+
Chr1	6171788	6171844	-
Chr1	6171788	6171896	+
Chr1	6171964	6172047	+
Chr1	6188742	6188829	+
Chr1	6189210	6189261	+
Chr1	6189369	6189430	-
Chr1	6189626	6189689	+
Chr1	6189926	6189993	-
Chr1	6190274	6190344	-
Chr1	6190434	6190474	+
Chr1	6190761	6190850	+
Chr1	6191019	6191124	-
Chr1	6191036	6191178	+
Chr1	6191586	6191632	+
Chr1	6191604	6191675	-
Chr1	6191826	6191930	-
Chr1	6191863	6191948	+
Chr1	6192154	6192200	+
Chr1	6192329	6192383	+
Chr1	6192336	6192394	-
Chr1	6192671	6192715	+
Chr1	6192736	6192770	+
Chr1	6192762	6192810	-
Chr1	6192777	6192809	+
Chr1	6192935	6193028	-
Chr1	6192944	6193147	+
Chr1	6193050	6193130	-
Chr1	6193222	6193291	+
Chr1	6193228	6193279	-
Chr1	6193342	6193410	+
Chr1	6193446	6193582	+
Chr1	6193689	6193728	+
Chr1	6193727	6193780	-
Chr1	6193830	6193898	+
Chr1	6194404	6194430	+
Chr1	6195307	6195360	-
Chr1	6195309	6195360	+
Chr1	6195649	6195735	-
Chr1	6202272	6202339	+
Chr1	6213483	6213534	+
Chr1	6213952	6214093	+
Chr1	6213981	6214068	-
Chr1	6214585	6214642	+
Chr1	6214842	6214894	+
Chr1	6215017	6215137	+
Chr1	6215068	6215162	-
Chr1	6215238	6215315	+
Chr1	6215338	6215439	+
Chr1	6215348	6215419	-
Chr1	6215592	6215650	-
Chr1	6215978	6216041	+
Chr1	6216055	6216133	+
Chr1	6216429	6216459	+
Chr1	6216478	6216497	+
Chr1	6216628	6216671	+
Chr1	6216757	6216806	+
Chr1	6217452	6217503	-
Chr1	6217452	6217503	+
Chr1	6217571	6217653	+
Chr1	6217824	6217988	+
Chr1	6246031	6246076	-
Chr1	6247665	6247730	+
Chr1	6265571	6265644	-
Chr1	6265838	6265884	-
Chr1	6266063	6266155	+
Chr1	6266382	6266478	+
Chr1	6266427	6266456	-
Chr1	6267185	6267390	+
Chr1	6267197	6267306	-
Chr1	6267328	6267417	-
Chr1	6267519	6267611	+
Chr1	6267686	6267808	-
Chr1	6267894	6267945	+
Chr1	6267907	6268054	-
Chr1	6268048	6268067	+
Chr1	6268225	6268248	+
Chr1	6268320	6268358	+
Chr1	6268735	6268788	+
Chr1	6279599	6279633	+
Chr1	6283775	6283827	-
Chr1	6284889	6284928	+
Chr1	6285923	6285960	-
Chr1	6286417	6286469	-
Chr1	6287671	6287724	+
Chr1	6287746	6287755	-
Chr1	6287910	6287966	-
Chr1	6288307	6288328	+
Chr1	6288671	6288714	+
Chr1	6288676	6288741	-
Chr1	6288767	6288831	-
Chr1	6289497	6289540	+
Chr1	6290244	6290306	+
Chr1	6290244	6290320	-
Chr1	6290787	6290842	+
Chr1	6292633	6292669	+
Chr1	6292815	6292864	+
Chr1	6293744	6293826	+
Chr1	6310224	6310303	+
Chr1	6311224	6311286	+
Chr1	6344226	6344317	-
Chr1	6344243	6344318	+
Chr1	6356366	6356442	+
Chr1	6357087	6357133	+
Chr1	6357239	6357304	+
Chr1	6357395	6357444	-
Chr1	6358045	6358061	+
Chr1	6358045	6358067	-
Chr1	6358236	6358280	+
Chr1	6358625	6358695	+
Chr1	6358752	6358826	-
Chr1	6358781	6358824	+
Chr1	6358829	6358891	+
Chr1	6359158	6359223	-
Chr1	6377549	6377624	+
Chr1	6457982	6458036	-
Chr1	6457993	6458035	+
Chr1	6458322	6458589	+
Chr1	6458352	6458413	-
Chr1	6458797	6458950	+
Chr1	6459050	6459159	+
Chr1	6459647	6459673	+
Chr1	6465761	6465796	+
Chr1	6465763	6465797	-
Chr1	6466088	6466092	+
Chr1	6466301	6466372	+
Chr1	6523352	6523413	+
Chr1	6523548	6523704	-
Chr1	6523549	6523641	+
Chr1	6523811	6523861	+
Chr1	6523898	6524051	+
Chr1	6523978	6524061	-
Chr1	6524081	6524193	+
Chr1	6524081	6524146	-
Chr1	6524715	6524754	+
Chr1	6524850	6524965	+
Chr1	6525084	6525175	-
Chr1	6525222	6525317	+
Chr1	6525347	6525375	+
Chr1	6525455	6525508	+
Chr1	6525580	6525659	+
Chr1	6525594	6525682	-
Chr1	6525831	6525949	+
Chr1	6525869	6525946	-
Chr1	6561380	6561431	-
Chr1	6561530	6561639	-
Chr1	6561982	6562060	+
Chr1	6561982	6562040	-
Chr1	6562354	6562420	+
Chr1	6562464	6562519	+
Chr1	6562606	6562647	+
Chr1	6609972	6610030	-
Chr1	6609972	6610031	+
Chr1	6610231	6610299	+
Chr1	6610248	6610302	-
Chr1	6610543	6610598	+
Chr1	6629721	6629771	+
Chr1	6732013	6732040	+
Chr1	6732450	6732509	+
Chr1	6733046	6733080	+
Chr1	6733732	6733782	+
Chr1	6733913	6733934	+
Chr1	6734049	6734093	+
Chr1	6734441	6734501	-
Chr1	6772549	6772619	+
Chr1	6773349	6773403	-
Chr1	6773536	6773627	+
Chr1	6773548	6773651	-
Chr1	6773818	6773868	-
Chr1	6773954	6774035	+
Chr1	6774064	6774200	+
Chr1	6774079	6774200	-
Chr1	6774219	6774297	+
Chr1	6774242	6774312	-
Chr1	6797838	6797872	+
Chr1	6798725	6798765	-
Chr1	6798745	6798765	+
Chr1	6798853	6798894	-
Chr1	6798853	6798918	+
Chr1	6799298	6799373	+
Chr1	6800551	6800615	-
Chr1	6800699	6800767	+
Chr1	6801030	6801083	+
Chr1	6801200	6801242	+
Chr1	6801541	6801572	-
Chr1	6801938	6802040	+
Chr1	6801959	6802032	-
Chr1	6803937	6804011	+
Chr1	6803937	6804101	-
Chr1	6804024	6804121	+
Chr1	6811572	6811664	-
Chr1	6817794	6817856	-
Chr1	6817943	6818066	-
Chr1	6817946	6818031	+
Chr1	6818228	6818318	+
Chr1	6818237	6818285	-
Chr1	6818381	6818483	+
Chr1	6818408	6818467	-
Chr1	6818581	6818680	+
Chr1	6818581	6818695	-
Chr1	6818725	6818820	+
Chr1	6818888	6818970	+
Chr1	6818891	6818950	-
Chr1	6818983	6819028	-
Chr1	6819109	6819195	+
Chr1	6819109	6819184	-
Chr1	6819297	6819360	-
Chr1	6819301	6819373	+
Chr1	6819429	6819469	+
Chr1	6819429	6819472	-
Chr1	6820161	6820227	+
Chr1	6820161	6820286	-
Chr1	6820304	6820422	-
Chr1	6820381	6820432	+
Chr1	6820489	6820566	+
Chr1	6820623	6820771	+
Chr1	6820707	6820769	-
Chr1	6820794	6820876	+
Chr1	6821055	6821129	+
Chr1	6821132	6821334	-
[truncated: 15,671 more rows]

## Sheet: Supplemental Data Set 2
Supplemental Data Set 2: PPSs identified in both biological replicates of salt-treated tissue (N= 5,883).
Chromosome	Start	Stop	Strand
Chr1	8403	8461	-
Chr1	24216	24251	+
Chr1	24541	24621	+
Chr1	24632	24655	+
Chr1	26916	26992	+
Chr1	28159	28277	+
Chr1	30671	30771	+
Chr1	64474	64514	-
Chr1	64556	64631	-
Chr1	64639	64886	-
Chr1	64887	64920	-
Chr1	65166	65217	-
Chr1	65251	65612	-
Chr1	65710	65779	-
Chr1	65879	65919	-
Chr1	65926	66105	-
Chr1	66106	66175	-
Chr1	66190	66252	-
Chr1	66261	66312	-
Chr1	66341	66383	-
Chr1	66384	66439	-
Chr1	66659	66704	-
Chr1	66805	66834	-
Chr1	66839	66897	-
Chr1	67013	67079	-
Chr1	67213	67357	-
Chr1	117631	117691	-
Chr1	123242	123546	-
Chr1	124920	124981	-
Chr1	125270	125328	-
Chr1	125360	125419	-
Chr1	125625	125655	-
Chr1	126307	126398	-
Chr1	126840	126876	-
Chr1	127686	127782	-
Chr1	128310	128383	-
Chr1	128551	128611	-
Chr1	129491	129582	-
Chr1	129852	129878	-
Chr1	130043	130077	-
Chr1	172509	172712	-
Chr1	180690	180745	-
Chr1	180747	180786	-
Chr1	185906	185970	+
Chr1	201654	201705	+
Chr1	202720	202788	+
Chr1	203860	203943	+
Chr1	203990	204093	+
Chr1	234516	234577	-
Chr1	236428	236477	-
Chr1	236493	236530	-
Chr1	237364	237426	-
Chr1	263046	263139	+
Chr1	265020	265076	+
Chr1	269107	269188	+
Chr1	278749	278799	+
Chr1	282148	282189	+
Chr1	327819	327891	+
Chr1	350686	350739	+
Chr1	373971	374179	+
Chr1	377278	377305	+
Chr1	377521	377615	+
Chr1	380316	380375	+
Chr1	381978	382040	+
Chr1	383394	383502	+
Chr1	386525	386608	+
Chr1	387588	387628	-
Chr1	392006	392072	+
Chr1	396842	396863	+
Chr1	397914	397961	+
Chr1	398291	398346	+
Chr1	412962	413035	+
Chr1	442798	442864	-
Chr1	454926	454952	+
Chr1	457210	457283	+
Chr1	462888	462988	-
Chr1	467492	467532	-
Chr1	487150	487211	+
Chr1	487827	487894	+
Chr1	514096	514179	-
Chr1	553219	553256	-
Chr1	553609	553650	-
Chr1	555575	555622	-
Chr1	555803	555874	-
Chr1	573174	573236	-
Chr1	573237	573320	-
Chr1	573493	573542	-
Chr1	574060	574104	-
Chr1	574113	574166	-
Chr1	574269	574378	-
Chr1	626969	627004	+
Chr1	643876	643923	-
Chr1	645583	645620	-
Chr1	645898	645980	-
Chr1	661214	661349	-
Chr1	661941	662000	-
Chr1	662032	662084	-
Chr1	667150	667204	-
Chr1	667545	667596	-
Chr1	688691	688720	-
Chr1	705314	705361	-
Chr1	724286	724320	-
Chr1	726039	726093	-
Chr1	732155	732282	-
Chr1	735205	735401	-
Chr1	739813	739870	+
Chr1	740710	740757	+
Chr1	742268	742317	+
Chr1	756127	756213	+
Chr1	756494	756538	+
Chr1	764508	764572	+
Chr1	783745	783842	+
Chr1	835975	836017	+
Chr1	869657	869706	-
Chr1	875530	875599	-
Chr1	887226	887258	-
Chr1	887367	887399	-
Chr1	887576	887626	-
Chr1	888039	888151	-
Chr1	888422	888485	-
Chr1	899194	899239	+
Chr1	902081	902168	+
Chr1	934177	934335	+
Chr1	935939	936091	+
Chr1	992350	992435	+
Chr1	1005235	1005302	+
Chr1	1031902	1031962	-
Chr1	1052594	1052674	+
Chr1	1053399	1053489	+
Chr1	1053892	1053970	+
Chr1	1054339	1054397	+
Chr1	1078485	1078496	-
Chr1	1078514	1078540	-
Chr1	1079245	1079308	-
Chr1	1115076	1115128	+
Chr1	1116326	1116408	+
Chr1	1116923	1116961	+
Chr1	1125604	1125649	+
Chr1	1150844	1150888	-
Chr1	1150967	1151057	-
Chr1	1151220	1151301	-
Chr1	1153202	1153288	-
Chr1	1153717	1153774	-
Chr1	1186420	1186472	-
Chr1	1187594	1187627	-
Chr1	1189600	1189674	-
Chr1	1190752	1190854	-
Chr1	1191224	1191274	-
Chr1	1199541	1199599	+
Chr1	1200502	1200536	+
Chr1	1202763	1202832	+
Chr1	1204418	1204519	+
Chr1	1204598	1204731	+
Chr1	1204767	1204855	+
Chr1	1215728	1215834	-
Chr1	1284627	1284701	-
Chr1	1285284	1285325	-
Chr1	1332146	1332194	-
Chr1	1341457	1341532	-
Chr1	1351559	1351633	+
Chr1	1366217	1366277	-
Chr1	1366390	1366458	-
Chr1	1366600	1366661	-
Chr1	1367146	1367195	-
Chr1	1367789	1367834	-
Chr1	1409351	1409404	-
Chr1	1431687	1431834	-
Chr1	1432578	1432658	-
Chr1	1505934	1505987	+
Chr1	1506555	1506647	+
Chr1	1559346	1559425	-
Chr1	1559620	1559669	-
Chr1	1650054	1650094	-
Chr1	1651286	1651324	-
Chr1	1651502	1651545	-
Chr1	1655829	1655882	-
Chr1	1657887	1657929	-
Chr1	1781694	1781793	+
Chr1	1787197	1787266	+
Chr1	1814662	1814711	-
Chr1	1828947	1829005	-
Chr1	1859410	1859441	-
Chr1	1951113	1951197	-
Chr1	1955628	1955665	+
Chr1	1955716	1955828	+
Chr1	1956978	1957033	+
Chr1	1957210	1957349	+
Chr1	1957552	1957602	+
Chr1	1966803	1966850	-
Chr1	1968529	1968628	-
Chr1	1969156	1969211	-
Chr1	2032596	2032649	+
Chr1	2036991	2037098	+
Chr1	2048857	2048925	+
Chr1	2053994	2054045	-
Chr1	2077294	2077310	-
Chr1	2077415	2077510	-
Chr1	2100733	2100776	-
Chr1	2111057	2111073	-
Chr1	2150712	2150800	-
Chr1	2150854	2150981	-
Chr1	2151546	2151594	-
Chr1	2151693	2151748	-
Chr1	2151813	2151843	-
Chr1	2180253	2180313	-
Chr1	2180750	2180793	-
Chr1	2180953	2180999	-
Chr1	2181378	2181456	-
Chr1	2181528	2181595	-
Chr1	2182037	2182076	-
Chr1	2182819	2182860	-
Chr1	2190052	2190143	-
Chr1	2190349	2190496	-
Chr1	2192411	2192524	-
Chr1	2192539	2192587	-
Chr1	2240060	2240112	+
Chr1	2257788	2257922	-
Chr1	2258934	2259037	-
Chr1	2259485	2259544	-
Chr1	2259984	2260015	-
Chr1	2297235	2297271	-
Chr1	2306152	2306247	+
Chr1	2308018	2308048	+
Chr1	2339261	2339350	-
Chr1	2360511	2360697	-
Chr1	2360796	2360924	-
Chr1	2361150	2361214	-
Chr1	2361711	2361808	-
Chr1	2362009	2362107	-
Chr1	2362623	2362665	-
Chr1	2363301	2363353	-
Chr1	2363778	2363831	-
Chr1	2371490	2371527	-
Chr1	2372631	2372662	-
Chr1	2374068	2374134	-
Chr1	2419247	2419304	+
Chr1	2431708	2431777	-
Chr1	2437907	2438038	+
Chr1	2438407	2438464	+
Chr1	2438646	2438695	+
Chr1	2438821	2438867	+
Chr1	2439014	2439085	+
Chr1	2439784	2439866	+
Chr1	2478212	2478259	+
Chr1	2482639	2482707	+
Chr1	2482713	2482803	+
Chr1	2574360	2574532	-
Chr1	2574568	2574733	-
Chr1	2575259	2575323	-
Chr1	2667992	2668042	-
Chr1	2668123	2668211	-
Chr1	2668252	2668382	-
Chr1	2668457	2668612	-
Chr1	2668695	2668744	-
Chr1	2668777	2668889	-
Chr1	2669237	2669289	-
Chr1	2669499	2669575	-
Chr1	2669594	2669695	-
Chr1	2669975	2670055	-
Chr1	2670138	2670190	-
Chr1	2670216	2670245	-
Chr1	2671334	2671391	-
Chr1	2691965	2692009	-
Chr1	2692355	2692477	-
Chr1	2692746	2692763	-
Chr1	2693126	2693243	-
Chr1	2698131	2698186	+
Chr1	2701168	2701250	+
Chr1	2740339	2740426	+
Chr1	2775543	2775612	+
Chr1	2814288	2814329	-
Chr1	2827389	2827498	+
Chr1	2850169	2850206	+
Chr1	2856047	2856114	+
Chr1	2856964	2857006	+
Chr1	2867404	2867483	+
Chr1	2869377	2869403	+
Chr1	2873557	2873623	+
Chr1	2874185	2874310	+
Chr1	2874419	2874515	+
Chr1	2874569	2874641	+
Chr1	2874923	2874985	+
Chr1	2875128	2875204	+
Chr1	2875353	2875421	+
Chr1	2876753	2876836	+
Chr1	2877100	2877152	+
Chr1	2885675	2885769	+
Chr1	2897556	2897602	-
Chr1	2924273	2924354	-
Chr1	2927884	2927952	+
Chr1	2928720	2928790	+
Chr1	2928860	2928970	+
Chr1	2941546	2941583	-
Chr1	2944343	2944398	-
Chr1	2944529	2944586	-
Chr1	2944729	2944779	-
Chr1	2945215	2945261	-
Chr1	2945271	2945302	-
Chr1	2945381	2945456	-
Chr1	2945542	2945585	-
Chr1	2945731	2945792	-
Chr1	2954290	2954364	-
Chr1	2973331	2973372	-
Chr1	2973404	2973442	-
Chr1	2973507	2973550	-
Chr1	2973705	2973748	-
Chr1	2973858	2973896	-
Chr1	2974927	2975002	-
Chr1	2980689	2980753	-
Chr1	2995892	2995926	+
Chr1	3095686	3095731	-
Chr1	3096931	3096959	-
Chr1	3097157	3097213	-
Chr1	3151912	3151965	-
Chr1	3153146	3153181	-
Chr1	3199014	3199061	-
Chr1	3199380	3199433	-
Chr1	3225115	3225194	-
Chr1	3230992	3231164	-
Chr1	3231557	3231599	-
Chr1	3232000	3232054	-
Chr1	3232489	3232526	-
Chr1	3233083	3233118	-
Chr1	3252724	3252881	+
Chr1	3255019	3255055	+
Chr1	3255137	3255258	+
Chr1	3290820	3290905	-
Chr1	3292452	3292571	-
Chr1	3293006	3293189	-
Chr1	3293235	3293448	-
Chr1	3293638	3293696	-
Chr1	3298328	3298390	-
Chr1	3298488	3298536	-
Chr1	3347031	3347110	-
Chr1	3347197	3347241	-
Chr1	3373694	3373745	+
Chr1	3387968	3388044	-
Chr1	3397554	3397611	-
Chr1	3407494	3407562	-
Chr1	3407822	3407979	-
Chr1	3417406	3417445	-
Chr1	3429716	3429758	-
Chr1	3443101	3443138	-
Chr1	3443458	3443533	-
Chr1	3487633	3487702	+
Chr1	3494499	3494564	-
Chr1	3508416	3508486	+
Chr1	3513729	3513768	-
Chr1	3582018	3582055	-
Chr1	3582157	3582214	-
Chr1	3584959	3585019	-
Chr1	3585234	3585273	-
Chr1	3585723	3585773	-
Chr1	3585810	3585896	-
Chr1	3585981	3586104	-
Chr1	3586342	3586416	-
Chr1	3586689	3586738	-
Chr1	3587125	3587160	-
Chr1	3587251	3587300	-
Chr1	3602998	3603060	-
Chr1	3603921	3603962	-
Chr1	3604435	3604485	-
Chr1	3609047	3609092	-
Chr1	3628401	3628494	+
Chr1	3629124	3629328	+
Chr1	3629498	3629628	+
Chr1	3629909	3629951	+
Chr1	3630360	3630469	+
Chr1	3646502	3646564	-
Chr1	3657512	3657571	-
Chr1	3658052	3658297	-
Chr1	3661791	3661846	+
Chr1	3683428	3683479	+
Chr1	3756087	3756261	-
Chr1	3756370	3756425	-
Chr1	3778379	3778451	+
Chr1	3778736	3778818	+
Chr1	3778838	3778928	+
Chr1	3779110	3779182	+
Chr1	3801506	3801537	-
Chr1	3802218	3802258	-
Chr1	3802344	3802395	-
Chr1	3802695	3802832	-
Chr1	3802844	3802952	-
Chr1	3812818	3812855	-
Chr1	3818176	3818318	-
Chr1	3818362	3818468	-
Chr1	3864945	3865014	-
Chr1	3865528	3865571	-
Chr1	3921111	3921181	+
Chr1	3955945	3956016	+
Chr1	4017352	4017398	-
Chr1	4017453	4017522	-
Chr1	4017578	4017665	-
Chr1	4017917	4017969	-
Chr1	4018018	4018189	-
Chr1	4018386	4018447	-
Chr1	4018485	4018571	-
Chr1	4018652	4018821	-
Chr1	4018849	4018904	-
Chr1	4019101	4019159	-
Chr1	4019264	4019367	-
Chr1	4020404	4020470	-
Chr1	4020568	4020630	-
Chr1	4020633	4020732	-
Chr1	4040100	4040147	-
Chr1	4040982	4041039	-
Chr1	4041949	4042040	-
Chr1	4042762	4042853	-
Chr1	4043774	4043827	-
Chr1	4058242	4058289	+
Chr1	4116482	4116546	-
Chr1	4145678	4145726	+
Chr1	4146940	4146979	-
Chr1	4154073	4154138	+
Chr1	4155279	4155386	+
Chr1	4155718	4155884	+
Chr1	4155966	4156093	+
Chr1	4157124	4157166	+
Chr1	4157169	4157223	+
Chr1	4201213	4201270	+
Chr1	4204494	4204580	+
Chr1	4254476	4254522	+
Chr1	4268381	4268429	-
Chr1	4283574	4283635	+
Chr1	4284140	4284229	+
Chr1	4285093	4285157	+
Chr1	4346845	4346905	-
Chr1	4349234	4349295	+
Chr1	4356276	4356371	-
Chr1	4357200	4357300	-
Chr1	4357608	4357707	-
Chr1	4360205	4360250	-
Chr1	4368965	4369036	-
Chr1	4370193	4370252	-
Chr1	4437822	4437862	-
Chr1	4438666	4438708	-
Chr1	4441500	4441600	-
Chr1	4453313	4453385	+
Chr1	4468307	4468428	+
Chr1	4500941	4501002	+
Chr1	4509965	4510113	-
Chr1	4510388	4510430	-
Chr1	4510542	4510577	-
Chr1	4510779	4510886	-
Chr1	4510904	4510966	-
Chr1	4511050	4511175	-
Chr1	4511254	4511321	-
Chr1	4511355	4511408	-
Chr1	4511433	4511469	-
Chr1	4511537	4511762	-
Chr1	4511767	4511904	-
Chr1	4512805	4512846	-
Chr1	4512858	4512940	-
Chr1	4513370	4513432	-
Chr1	4542817	4542842	+
Chr1	4543216	4543252	+
Chr1	4570350	4570433	-
Chr1	4573959	4574006	-
Chr1	4575152	4575199	-
Chr1	4575235	4575305	-
Chr1	4575407	4575449	-
Chr1	4575719	4575755	-
Chr1	4577467	4577633	-
Chr1	4593256	4593420	-
Chr1	4593510	4593571	-
Chr1	4608694	4608774	-
Chr1	4608854	4608922	-
Chr1	4610379	4610429	-
Chr1	4639569	4639613	-
Chr1	4795024	4795117	+
Chr1	4796037	4796147	+
Chr1	4916565	4916607	+
Chr1	4916689	4916771	+
Chr1	4918231	4918307	+
Chr1	5012522	5012559	-
Chr1	5024741	5024815	+
Chr1	5029017	5029083	+
Chr1	5029195	5029278	+
Chr1	5029443	5029468	+
Chr1	5043339	5043403	+
Chr1	5075440	5075534	-
Chr1	5075616	5075690	-
Chr1	5076089	5076147	-
Chr1	5076183	5076292	-
Chr1	5076313	5076379	-
Chr1	5110686	5110737	-
Chr1	5129076	5129138	-
Chr1	5133301	5133335	-
Chr1	5171269	5171345	+
Chr1	5205075	5205257	+
Chr1	5228510	5228775	-
Chr1	5228785	5228881	-
Chr1	5228966	5229031	-
Chr1	5229545	5229629	-
Chr1	5230381	5230411	-
Chr1	5230946	5230997	-
Chr1	5243754	5243872	+
Chr1	5247795	5247883	+
Chr1	5256181	5256243	+
Chr1	5260794	5260829	-
Chr1	5297945	5298005	-
Chr1	5400100	5400123	+
Chr1	5401664	5401717	+
Chr1	5401845	5401892	+
Chr1	5409441	5409507	-
Chr1	5410986	5411036	+
Chr1	5411497	5411612	+
Chr1	5411821	5411911	+
Chr1	5412584	5412681	+
Chr1	5413263	5413351	+
Chr1	5416605	5416648	-
Chr1	5419781	5419821	-
Chr1	5441743	5441780	-
Chr1	5447231	5447311	-
Chr1	5519564	5519704	+
Chr1	5519854	5519931	+
Chr1	5540988	5541082	+
Chr1	5541423	5541561	+
Chr1	5555970	5556030	-
Chr1	5621071	5621167	-
Chr1	5664004	5664056	+
Chr1	5718379	5718442	+
Chr1	5718755	5718815	+
Chr1	5721672	5721767	+
Chr1	5724440	5724494	+
Chr1	5763206	5763282	-
Chr1	5774337	5774377	+
Chr1	5774943	5775012	+
Chr1	5775355	5775451	+
Chr1	5775551	5775595	+
Chr1	5776686	5776738	-
Chr1	5776892	5776966	-
Chr1	5840647	5840673	-
Chr1	5847069	5847120	-
Chr1	5847341	5847391	-
Chr1	5861584	5861642	-
Chr1	5923523	5923567	+
Chr1	5923642	5923688	+
Chr1	5923869	5923925	+
Chr1	5925145	5925326	+
Chr1	5925425	5925566	+
Chr1	5925721	5925876	+
Chr1	5925893	5925960	+
Chr1	5934693	5934763	+
Chr1	5934802	5934898	+
Chr1	5936315	5936401	+
Chr1	5936428	5936533	+
Chr1	5937162	5937202	+
Chr1	5937324	5937374	+
Chr1	5951348	5951421	-
Chr1	5952478	5952504	-
Chr1	5952973	5953072	-
Chr1	5953079	5953186	-
Chr1	5953481	5953541	-
Chr1	5953559	5953623	-
Chr1	5953741	5953791	-
Chr1	5955127	5955182	-
Chr1	5955303	5955494	-
Chr1	5955547	5955644	-
Chr1	5955786	5955853	-
Chr1	5955862	5956079	-
Chr1	5956106	5956164	-
Chr1	5956353	5956396	-
Chr1	5956651	5956707	-
Chr1	5977881	5978050	+
Chr1	5978435	5978490	+
Chr1	5978497	5978562	+
Chr1	5979066	5979247	+
Chr1	5979481	5979595	+
Chr1	5979764	5979787	+
Chr1	5980177	5980248	+
Chr1	5984844	5984895	-
Chr1	6021865	6021931	+
Chr1	6035776	6035852	+
Chr1	6094337	6094386	-
Chr1	6094861	6094906	-
Chr1	6097030	6097075	-
Chr1	6171779	6171844	-
Chr1	6189623	6189677	-
Chr1	6191019	6191184	-
Chr1	6191313	6191368	-
Chr1	6192336	6192394	-
Chr1	6192762	6192810	-
Chr1	6192828	6192862	-
Chr1	6193412	6193507	-
Chr1	6199984	6200065	+
Chr1	6202886	6202976	+
Chr1	6203217	6203335	+
Chr1	6215025	6215064	-
Chr1	6215065	6215162	-
Chr1	6215244	6215424	-
Chr1	6215818	6215891	-
Chr1	6215965	6216041	-
Chr1	6217452	6217503	-
Chr1	6217569	6217616	-
Chr1	6247630	6247713	-
Chr1	6251869	6251945	+
Chr1	6251979	6252036	+
Chr1	6253450	6253609	+
Chr1	6266070	6266161	-
Chr1	6266315	6266388	-
Chr1	6266393	6266501	-
Chr1	6267190	6267306	-
Chr1	6267526	6267590	-
Chr1	6267686	6268054	-
Chr1	6284899	6284929	-
Chr1	6290614	6290645	-
Chr1	6292633	6292670	-
Chr1	6299720	6299785	+
Chr1	6300097	6300171	+
Chr1	6300231	6300411	+
Chr1	6300668	6300716	+
Chr1	6329816	6329882	+
Chr1	6357236	6357309	-
Chr1	6358752	6358826	-
Chr1	6389689	6389761	+
Chr1	6390233	6390371	+
Chr1	6390376	6390436	+
Chr1	6390437	6390484	+
Chr1	6411575	6411635	+
Chr1	6422376	6422443	+
Chr1	6437856	6437913	+
Chr1	6458328	6458413	-
Chr1	6458436	6458524	-
Chr1	6459043	6459111	-
Chr1	6465929	6465992	-
Chr1	6465998	6466032	-
Chr1	6466301	6466421	-
Chr1	6523548	6523704	-
Chr1	6523758	6523790	-
Chr1	6523900	6524061	-
Chr1	6524067	6524146	-
Chr1	6524872	6524949	-
Chr1	6525209	6525263	-
Chr1	6568215	6568296	+
Chr1	6568944	6569015	+
Chr1	6609972	6610030	-
Chr1	6610492	6610596	-
Chr1	6622097	6622251	+
Chr1	6622270	6622329	+
Chr1	6622474	6622541	+
Chr1	6622567	6622672	+
Chr1	6623260	6623415	+
Chr1	6623855	6623921	+
Chr1	6624215	6624284	+
Chr1	6629530	6629592	+
Chr1	6629688	6629832	+
Chr1	6664660	6664702	+
Chr1	6664793	6664849	+
Chr1	6688882	6688964	+
Chr1	6690123	6690191	+
Chr1	6698580	6698682	+
Chr1	6710033	6710074	+
Chr1	6711459	6711527	+
Chr1	6711607	6711627	+
Chr1	6732446	6732504	-
Chr1	6733046	6733081	-
Chr1	6733927	6733934	-
Chr1	6734049	6734093	-
Chr1	6734441	6734501	-
Chr1	6774012	6774200	-
Chr1	6774242	6774315	-
Chr1	6774324	6774418	-
Chr1	6800551	6800615	-
Chr1	6801942	6802032	-
Chr1	6818228	6818321	-
Chr1	6819906	6819949	-
Chr1	6820827	6820858	-
Chr1	6821348	6821385	-
Chr1	6821600	6821860	-
Chr1	6832529	6832771	+
Chr1	6834007	6834096	+
Chr1	6834160	6834373	+
Chr1	6898164	6898214	-
Chr1	6898248	6898269	-
Chr1	6902897	6902936	-
Chr1	6903356	6903380	-
Chr1	6903472	6903522	-
Chr1	6942882	6942953	+
Chr1	6943049	6943102	+
Chr1	6943818	6943869	+
Chr1	6944526	6944594	+
Chr1	6944595	6944637	+
Chr1	6969828	6969968	-
Chr1	6972659	6972717	+
Chr1	6974120	6974157	+
Chr1	6974384	6974424	+
Chr1	7042471	7042578	-
Chr1	7042600	7042718	-
Chr1	7085030	7085263	-
Chr1	7085321	7085466	-
Chr1	7088157	7088342	-
Chr1	7088376	7088524	-
Chr1	7088552	7088713	-
Chr1	7088744	7088815	-
Chr1	7089067	7089142	-
Chr1	7091745	7091784	+
Chr1	7103106	7103165	-
Chr1	7103867	7103898	-
Chr1	7103924	7103942	-
Chr1	7104016	7104080	-
Chr1	7104349	7104444	-
Chr1	7104529	7104596	-
Chr1	7104619	7104667	-
Chr1	7143089	7143182	+
Chr1	7143581	7143707	+
Chr1	7143751	7143835	+
Chr1	7143879	7143977	+
Chr1	7144206	7144329	+
Chr1	7145512	7145693	+
Chr1	7145805	7145912	+
Chr1	7146073	7146113	+
Chr1	7177815	7177855	+
Chr1	7178289	7178329	+
Chr1	7285396	7285537	+
Chr1	7285663	7285738	+
Chr1	7285934	7286014	+
Chr1	7286024	7286147	+
Chr1	7286303	7286440	+
Chr1	7286519	7286626	+
Chr1	7286658	7286723	+
Chr1	7287561	7287664	+
Chr1	7287672	7287757	+
Chr1	7288597	7288654	+
Chr1	7288723	7288884	+
Chr1	7314475	7314579	+
Chr1	7314901	7314948	+
Chr1	7314997	7315076	+
Chr1	7317810	7317891	+
Chr1	7325083	7325131	+
Chr1	7325140	7325208	+
Chr1	7325663	7325713	+
Chr1	7326988	7327045	+
Chr1	7327263	7327297	+
Chr1	7327462	7327526	+
Chr1	7327620	7327722	+
Chr1	7328099	7328192	+
Chr1	7373859	7373935	+
Chr1	7378977	7379018	-
Chr1	7379042	7379095	-
Chr1	7379592	7379647	-
Chr1	7379720	7379913	-
Chr1	7380409	7380469	-
Chr1	7399445	7399605	-
Chr1	7410310	7410357	-
Chr1	7486367	7486425	-
Chr1	7486984	7487030	-
Chr1	7487761	7487822	-
Chr1	7487860	7487894	-
Chr1	7487922	7487952	-
Chr1	7488027	7488097	-
Chr1	7511276	7511353	+
Chr1	7559636	7559699	-
Chr1	7563257	7563397	-
Chr1	7567699	7567741	-
Chr1	7571750	7571795	-
Chr1	7583377	7583461	+
Chr1	7588865	7588956	+
Chr1	7589544	7589606	+
Chr1	7608194	7608269	+
Chr1	7634272	7634316	+
Chr1	7651553	7651585	+
Chr1	7696739	7696812	+
Chr1	7697029	7697114	+
Chr1	7704551	7704598	-
Chr1	7704599	7704687	-
Chr1	7704760	7704845	-
Chr1	7704991	7705041	-
Chr1	7705170	7705305	-
Chr1	7790289	7790361	+
Chr1	7790536	7790557	+
Chr1	7836376	7836430	+
Chr1	7837197	7837320	+
Chr1	7839865	7839899	-
Chr1	7875364	7875476	+
Chr1	7879856	7880006	-
Chr1	7952034	7952073	-
Chr1	7956372	7956441	-
Chr1	7977468	7977854	-
Chr1	7978049	7978119	-
Chr1	7978437	7978480	-
Chr1	7995817	7995871	+
Chr1	7995887	7995944	+
Chr1	8006949	8007012	+
Chr1	8052232	8052267	+
Chr1	8066054	8066129	+
Chr1	8080023	8080066	+
Chr1	8117502	8117557	+
Chr1	8117743	8117867	+
Chr1	8117914	8117947	+
Chr1	8117971	8118015	+
Chr1	8118072	8118104	+
Chr1	8118221	8118291	+
Chr1	8118342	8118431	+
Chr1	8118795	8118921	+
Chr1	8120246	8120299	+
Chr1	8120351	8120397	+
Chr1	8121171	8121202	+
Chr1	8121427	8121527	+
Chr1	8121528	8121636	+
Chr1	8121677	8121728	+
Chr1	8153313	8153360	-
Chr1	8268766	8268820	-
Chr1	8268966	8269108	-
Chr1	8269111	8269223	-
Chr1	8270373	8270411	-
Chr1	8270552	8270596	-
Chr1	8271157	8271239	-
Chr1	8271641	8271676	-
Chr1	8296026	8296075	-
Chr1	8321984	8322077	+
Chr1	8336786	8336860	+
Chr1	8337579	8337606	+
Chr1	8337648	8337716	+
Chr1	8337852	8337881	+
Chr1	8338289	8338388	+
Chr1	8338444	8338549	+
Chr1	8338552	8338632	+
Chr1	8385500	8385559	+
Chr1	8386028	8386068	+
Chr1	8434203	8434346	+
Chr1	8471276	8471338	-
Chr1	8525107	8525215	-
Chr1	8541272	8541387	+
Chr1	8543134	8543248	+
Chr1	8550718	8550821	+
Chr1	8554896	8554939	-
Chr1	8561101	8561140	-
Chr1	8568341	8568383	-
Chr1	8569517	8569567	-
Chr1	8605440	8605515	-
Chr1	8605609	8605664	-
Chr1	8614859	8614937	-
Chr1	8666050	8666107	+
Chr1	8668017	8668063	+
Chr1	8748520	8748641	+
Chr1	8751524	8751633	+
Chr1	8753877	8753963	+
Chr1	8754326	8754475	+
Chr1	8765900	8765998	+
Chr1	8776273	8776339	+
Chr1	8780280	8780378	+
Chr1	8782463	8782513	+
Chr1	8798532	8798676	+
Chr1	8802808	8802906	+
Chr1	8804712	8804773	+
Chr1	8804991	8805041	+
Chr1	8812868	8813066	+
Chr1	8813282	8813358	+
Chr1	8813401	8813541	+
Chr1	8813567	8814025	+
Chr1	8814657	8814731	+
Chr1	8817186	8817284	+
Chr1	8817886	8818021	+
Chr1	8827288	8827363	+
Chr1	8827382	8827443	+
Chr1	8827576	8827623	+
Chr1	8831564	8831662	+
Chr1	8833745	8833797	+
Chr1	8838352	8838445	-
Chr1	8866057	8866163	+
Chr1	8889849	8889933	-
Chr1	8906524	8906605	-
Chr1	8907650	8907759	-
Chr1	8908001	8908047	-
Chr1	8908137	8908205	-
Chr1	8911483	8911594	-
Chr1	8911668	8911764	-
Chr1	8933992	8934082	-
Chr1	8934159	8934217	-
Chr1	8934406	8934627	-
Chr1	8956590	8956636	-
Chr1	8956845	8956903	-
Chr1	8976674	8976808	+
Chr1	8976982	8977112	+
Chr1	8982202	8982279	-
Chr1	8982468	8982492	-
Chr1	9003267	9003329	-
Chr1	9003336	9003397	-
Chr1	9004547	9004589	-
Chr1	9016929	9016981	-
Chr1	9024736	9024753	-
Chr1	9025137	9025178	-
Chr1	9025297	9025311	-
Chr1	9026655	9026755	-
Chr1	9027009	9027046	-
Chr1	9049627	9049668	-
Chr1	9053042	9053085	-
Chr1	9076304	9076386	-
Chr1	9076523	9076594	-
Chr1	9179459	9179535	+
Chr1	9179635	9179709	+
Chr1	9180992	9181034	+
Chr1	9184861	9184996	+
Chr1	9185382	9185533	+
Chr1	9185921	9186046	+
Chr1	9186388	9186500	+
Chr1	9186784	9186961	+
Chr1	9285548	9285816	-
Chr1	9302781	9302824	-
Chr1	9375596	9375640	+
Chr1	9378856	9378903	+
Chr1	9407145	9407216	-
Chr1	9407493	9407571	-
Chr1	9407650	9407702	-
Chr1	9407853	9407967	-
Chr1	9408922	9409011	-
Chr1	9409182	9409247	-
Chr1	9409650	9409686	-
Chr1	9409940	9410058	-
Chr1	9410269	9410375	-
Chr1	9410438	9410505	-
Chr1	9410812	9410918	-
Chr1	9448051	9448113	-
Chr1	9484130	9484190	+
Chr1	9488567	9488614	+
Chr1	9491837	9491930	+
Chr1	9555460	9555509	-
Chr1	9559685	9559776	+
Chr1	9560017	9560066	+
Chr1	9592432	9592507	+
Chr1	9611598	9611706	+
Chr1	9648220	9648299	-
Chr1	9648474	9648505	-
Chr1	9667018	9667074	+
Chr1	9671436	9671570	-
Chr1	9671650	9671712	-
Chr1	9672548	9672589	-
Chr1	9672811	9672838	-
Chr1	9674024	9674084	-
Chr1	9675003	9675099	-
Chr1	9675357	9675429	-
Chr1	9675589	9675644	-
Chr1	9719941	9720004	-
Chr1	9720681	9720722	-
Chr1	9727587	9727625	-
Chr1	9729863	9729895	-
Chr1	9730937	9731004	-
Chr1	9776599	9776628	-
Chr1	9886508	9886586	-
Chr1	9933969	9934093	-
Chr1	9934316	9934371	-
Chr1	9934633	9934728	-
Chr1	9955591	9955719	-
Chr1	9955810	9955906	-
Chr1	9955908	9956033	-
Chr1	9956242	9956337	-
Chr1	9956395	9956515	-
Chr1	9963939	9964043	+
Chr1	9964922	9965074	+
Chr1	9966420	9966470	+
Chr1	9981674	9981719	+
Chr1	9981833	9981877	+
Chr1	9986526	9986579	+
Chr1	9998729	9998806	+
Chr1	10013718	10013754	-
Chr1	10031358	10031418	+
Chr1	10052179	10052286	-
Chr1	10110457	10110509	-
Chr1	10265155	10265240	+
Chr1	10265292	10265358	+
Chr1	10265688	10265851	+
Chr1	10266046	10266090	+
Chr1	10266215	10266312	+
Chr1	10288893	10288958	-
Chr1	10289334	10289392	-
Chr1	10289396	10289443	-
Chr1	10290561	10290617	-
Chr1	10292345	10292419	-
Chr1	10292537	10292589	-
Chr1	10292590	10292639	-
Chr1	10294365	10294417	-
Chr1	10376838	10376908	+
Chr1	10378832	10378949	-
Chr1	10379109	10379167	-
Chr1	10380250	10380324	-
Chr1	10380503	10380603	-
Chr1	10381122	10381221	-
Chr1	10417541	10417581	-
Chr1	10499345	10499410	-
Chr1	10716976	10717084	+
Chr1	10718347	10718397	+
Chr1	10729800	10729855	+
Chr1	10732230	10732302	+
Chr1	10741804	10741879	+
Chr1	10751838	10751892	+
Chr1	10797600	10797642	-
Chr1	10798888	10798921	-
Chr1	10799056	10799094	-
Chr1	10833960	10834059	-
Chr1	10838175	10838241	-
Chr1	10838349	10838457	-
Chr1	10838549	10838591	-
Chr1	10838882	10838932	-
Chr1	10857555	10857620	+
Chr1	10905650	10905706	-
Chr1	10906424	10906469	-
Chr1	10907924	10907967	-
Chr1	10940217	10940318	-
Chr1	10941459	10941490	-
Chr1	11040632	11040684	-
Chr1	11041007	11041051	-
Chr1	11114561	11114708	-
Chr1	11215269	11215417	-
Chr1	11215583	11215619	-
Chr1	11274745	11274784	-
Chr1	11288841	11289006	-
Chr1	11289336	11289458	-
Chr1	11290910	11290967	-
Chr1	11311335	11311423	+
Chr1	11411516	11411561	-
Chr1	11459685	11459792	+
Chr1	11559725	11559782	-
Chr1	11560208	11560271	-
Chr1	11560952	11561001	-
Chr1	11561077	11561153	-
Chr1	11561184	11561229	-
Chr1	11561766	11561805	-
Chr1	11613358	11613428	+
Chr1	11614734	11614906	+
Chr1	11615530	11615560	+
Chr1	11615643	11615670	+
Chr1	11677425	11677477	+
Chr1	11684939	11684988	+
Chr1	11689958	11690006	-
Chr1	11747317	11747351	-
Chr1	11748452	11748526	-
Chr1	11748620	11748658	-
Chr1	11760047	11760153	-
Chr1	11799089	11799130	-
Chr1	11799149	11799221	-
Chr1	11799549	11799634	-
Chr1	11800189	11800376	-
Chr1	11828553	11828618	+
Chr1	11829282	11829390	+
Chr1	11848155	11848200	-
Chr1	11850275	11850330	-
Chr1	11854050	11854090	-
Chr1	11875729	11875818	-
Chr1	11876349	11876457	-
Chr1	11876735	11876783	-
Chr1	11929169	11929251	+
Chr1	11929266	11929314	+
Chr1	11967948	11968011	-
Chr1	11968122	11968175	-
Chr1	11970659	11970686	-
Chr1	12011431	12011514	+
Chr1	12023660	12023713	+
Chr1	12023805	12023888	+
Chr1	12051937	12051987	-
Chr1	12119553	12119599	+
Chr1	12181669	12181778	+
Chr1	12182953	12183035	+
Chr1	12222895	12222957	-
Chr1	12222964	12223003	-
Chr1	12245519	12245574	-
Chr1	12349657	12349856	-
Chr1	12350364	12350455	-
Chr1	12350548	12350643	-
Chr1	12350713	12350867	-
Chr1	12353300	12353338	+
Chr1	12515510	12515547	-
Chr1	12521738	12521799	+
Chr1	12521928	12521979	+
Chr1	12650299	12650387	-
Chr1	12736937	12736986	-
Chr1	12983195	12983229	-
Chr1	12983421	12983456	-
Chr1	12984004	12984094	-
Chr1	13124314	13124376	-
Chr1	13221360	13221448	+
Chr1	13221717	13222223	+
Chr1	13223448	13223670	+
Chr1	13223832	13223965	+
Chr1	13898790	13898841	-
Chr1	14158804	14158865	+
Chr1	15652398	15652456	-
Chr1	15927488	15927531	+
Chr1	16134987	16135036	-
Chr1	16135240	16135326	-
Chr1	16135570	16135680	-
Chr1	16135885	16135918	-
Chr1	16136435	16136619	-
Chr1	16136649	16136733	-
Chr1	16136737	16136814	-
Chr1	16136835	16137075	-
Chr1	16137431	16137479	-
Chr1	16267030	16267076	+
Chr1	16620138	16620232	+
Chr1	16621553	16621630	+
Chr1	16835477	16835555	-
Chr1	16837096	16837196	-
Chr1	16849743	16849774	-
Chr1	16913038	16913095	-
Chr1	17076169	17076259	-
Chr1	17100740	17100831	+
Chr1	17162259	17162294	-
Chr1	17163540	17163594	-
Chr1	17165710	17165782	-
Chr1	17166341	17166411	-
Chr1	17170340	17170383	-
Chr1	17283213	17283240	-
Chr1	17283321	17283354	-
Chr1	17283670	17283725	-
Chr1	17283760	17283790	-
Chr1	17284322	17284430	-
Chr1	17285102	17285195	-
Chr1	17437821	17437859	-
Chr1	17457972	17458021	+
Chr1	17463282	17463325	+
Chr1	17614245	17614350	-
Chr1	17737479	17737536	-
Chr1	17738355	17738396	-
Chr1	17740368	17740408	-
Chr1	17747759	17747796	-
Chr1	17748294	17748323	-
Chr1	17749389	17749426	-
Chr1	17752998	17753073	-
Chr1	17753895	17753942	-
Chr1	17754931	17754979	-
Chr1	17755652	17755724	-
Chr1	17770976	17771035	-
Chr1	17799565	17799632	+
Chr1	17847335	17847455	+
Chr1	17903658	17903698	-
Chr1	17907413	17907519	+
Chr1	17923660	17923716	-
Chr1	17925012	17925072	-
Chr1	17975082	17975128	-
Chr1	18044840	18044880	-
Chr1	18047066	18047128	-
Chr1	18123668	18123722	-
Chr1	18142785	18142822	-
Chr1	18144766	18144805	-
Chr1	18152761	18152823	+
Chr1	18268819	18268862	-
Chr1	18382899	18382927	-
Chr1	18388851	18388912	-
Chr1	18403567	18403603	-
Chr1	18494703	18494786	-
Chr1	18495191	18495226	-
Chr1	18502373	18502420	-
Chr1	18502851	18502913	-
Chr1	18528375	18528434	-
Chr1	18538892	18538913	-
Chr1	18571945	18571988	-
Chr1	18571993	18572029	-
Chr1	18577417	18577453	-
Chr1	18591862	18591901	-
Chr1	18592792	18592837	-
Chr1	18595345	18595383	-
Chr1	18682845	18682913	-
Chr1	18808012	18808059	+
Chr1	19010421	19010529	+
Chr1	19120891	19120933	-
Chr1	19166705	19166733	+
Chr1	19176546	19176597	-
Chr1	19183691	19183812	+
Chr1	19186979	19187031	-
Chr1	19187328	19187383	-
Chr1	19200058	19200196	+
Chr1	19201016	19201159	+
Chr1	19220545	19220614	-
Chr1	19221844	19221887	-
Chr1	19221896	19221952	-
Chr1	19222717	19222747	-
Chr1	19223152	19223198	-
Chr1	19223685	19223761	-
Chr1	19223897	19223947	-
Chr1	19224450	19224554	-
Chr1	19297578	19297613	-
Chr1	19323309	19323380	-
Chr1	19325103	19325162	-
Chr1	19333664	19333736	-
Chr1	19335506	19335592	-
Chr1	19335644	19335678	-
Chr1	19350948	19350990	-
Chr1	19455230	19455252	+
Chr1	19469244	19469328	-
Chr1	19501342	19501411	+
Chr1	19517363	19517436	+
Chr1	19517495	19517600	+
Chr1	19517666	19517725	+
Chr1	19521465	19521499	+
Chr1	19521639	19521664	+
Chr1	19521944	19522082	+
Chr1	19522246	19522315	+
Chr1	19522607	19522642	+
Chr1	19522678	19522781	+
Chr1	19522881	19522926	+
Chr1	19523173	19523228	+
Chr1	19523274	19523357	+
Chr1	19845468	19845550	+
Chr1	19845601	19845638	+
Chr1	19846606	19846690	+
Chr1	19936965	19937010	+
Chr1	19937406	19937462	+
Chr1	19938892	19938924	+
Chr1	19940176	19940267	+
Chr1	19947782	19947893	+
Chr1	19948023	19948141	+
Chr1	19948373	19948438	+
Chr1	19949713	19949790	+
Chr1	19950193	19950269	+
Chr1	19950816	19950873	+
Chr1	19989222	19989329	+
Chr1	19989829	19989900	+
Chr1	19990344	19990422	+
Chr1	20102442	20102505	+
Chr1	20102791	20102855	+
Chr1	20125709	20125760	+
Chr1	20190396	20190465	+
Chr1	20212527	20212671	+
Chr1	20355610	20355661	+
Chr1	20355850	20355951	+
Chr1	20425711	20425765	+
Chr1	20611709	20611746	+
Chr1	20630082	20630135	+
Chr1	20641012	20641037	+
Chr1	20647952	20648024	+
Chr1	20652901	20652968	+
Chr1	21043528	21043690	+
Chr1	21044267	21044331	+
Chr1	21044481	21044542	+
Chr1	21164791	21164856	+
Chr1	21167968	21168107	+
Chr1	21168180	21168257	+
Chr1	21168287	21168354	+
Chr1	21168706	21168814	+
Chr1	21169027	21169130	+
Chr1	21170001	21170108	+
Chr1	21170263	21170361	+
Chr1	21170996	21171011	+
Chr1	21171030	21171120	+
Chr1	21171930	21171986	+
Chr1	21172336	21172422	+
Chr1	21237908	21237975	+
Chr1	21238037	21238112	+
Chr1	21238365	21238551	+
Chr1	21238799	21238919	+
Chr1	21238946	21239204	+
Chr1	21239254	21239309	+
Chr1	21239794	21239867	+
Chr1	21240129	21240215	+
Chr1	21747974	21748020	+
Chr1	21748091	21748151	+
Chr1	21754539	21754656	+
Chr1	21754658	21754844	+
Chr1	21755868	21756081	+
Chr1	21756846	21756904	+
Chr1	21760261	21760437	+
Chr1	21760651	21760722	+
Chr1	21760990	21761071	+
Chr1	21761110	21761172	+
Chr1	21761324	21761429	+
Chr1	21761463	21761551	+
Chr1	21761633	21761828	+
Chr1	21763652	21763732	+
Chr1	21763828	21763933	+
Chr1	21780627	21780877	+
Chr1	21781016	21781121	+
Chr1	21781584	21781624	+
Chr1	21781699	21781791	+
Chr1	21781836	21781899	+
Chr1	21781922	21781983	+
Chr1	21782807	21782861	+
Chr1	21782886	21782936	+
Chr1	21783013	21783066	+
Chr1	21783101	21783235	+
Chr1	21783406	21783456	+
Chr1	21783578	21783698	+
Chr1	21783710	21783796	+
Chr1	21791827	21791911	+
Chr1	21792288	21792557	+
Chr1	21793120	21793217	+
Chr1	21793228	21793241	+
Chr1	21793262	21793359	+
Chr1	21793699	21793796	+
Chr1	21816864	21816958	+
Chr1	21817826	21817895	+
Chr1	21817957	21818056	+
Chr1	21818194	21818509	+
Chr1	21819885	21820053	+
Chr1	21828084	21828169	+
Chr1	21828557	21828655	+
Chr1	21829215	21829301	+
Chr1	21829398	21829473	+
Chr1	21829520	21829611	+
Chr1	21829980	21830051	+
Chr1	21830797	21830935	+
Chr1	21831561	21831724	+
Chr1	21831901	21831973	+
Chr1	21902368	21902409	+
Chr1	21903334	21903396	+
Chr1	21904221	21904290	+
Chr1	21904522	21904583	+
Chr1	21905060	21905163	+
Chr1	22013749	22013847	+
Chr1	22035503	22035580	+
Chr1	22035693	22035748	+
Chr1	22035789	22035988	+
Chr1	22037259	22037333	+
Chr1	22037444	22037585	+
Chr1	22037894	22038026	+
Chr1	22038803	22038853	+
Chr1	22038861	22038946	+
Chr1	22039263	22039370	+
Chr1	22050136	22050199	+
Chr1	22193385	22193425	+
Chr1	22427351	22427414	+
Chr1	22427541	22427589	+
Chr1	22523970	22524073	+
Chr1	22524985	22525030	+
Chr1	22525668	22525740	+
Chr1	22526365	22526419	+
Chr1	22526555	22526591	+
Chr1	22527632	22527691	+
Chr1	22543640	22543705	+
Chr1	22586603	22586681	+
Chr1	22587140	22587251	+
Chr1	22678177	22678235	+
Chr1	22700415	22700505	+
Chr1	22735596	22735647	+
Chr1	23616484	23616550	+
Chr1	23621179	23621257	+
Chr1	23651312	23651434	+
Chr1	23654898	23654975	+
Chr1	23772079	23772139	+
Chr1	23935738	23935821	+
Chr1	24474231	24474371	+
Chr1	24475299	24475356	+
Chr1	24475506	24475594	+
Chr1	24539688	24539743	+
Chr1	24552616	24552694	+
Chr1	24553429	24553511	+
Chr1	24557152	24557209	+
Chr1	24602254	24602374	+
Chr1	24603702	24603796	+
Chr1	24604000	24604156	+
Chr1	24604616	24604687	+
Chr1	24633746	24633806	+
Chr1	24634374	24634443	+
Chr1	24648321	24648374	+
Chr1	24955340	24955397	+
Chr1	25038202	25038267	+
Chr1	25272665	25272721	+
Chr1	25313062	25313133	+
Chr2	4638	4687	+
Chr2	7421	7473	+
Chr2	9565	9661	+
Chr2	9702	9747	+
Chr2	10042	10085	+
Chr2	81930	82010	+
Chr2	82604	82709	+
Chr2	82941	82991	+
Chr2	90906	90950	-
Chr2	103635	103673	-
Chr2	108114	108213	-
Chr2	124108	124125	+
Chr2	124215	124267	+
Chr2	134214	134247	-
Chr2	165513	165560	-
Chr2	165671	165805	-
Chr2	165914	165960	-
Chr2	199536	199658	-
Chr2	199956	200015	-
Chr2	200105	200168	-
Chr2	200560	200636	-
Chr2	201069	201243	-
Chr2	201483	201637	-
Chr2	202008	202186	-
Chr2	211554	211608	+
Chr2	213263	213298	-
Chr2	217346	217394	-
Chr2	296965	297088	-
Chr2	297089	297168	-
Chr2	297204	297270	-
Chr2	297324	297463	-
Chr2	310590	310678	-
Chr2	312404	312449	-
Chr2	385506	385557	+
Chr2	385653	385741	+
Chr2	385922	385990	+
Chr2	386264	386401	+
Chr2	386608	386677	+
Chr2	419183	419265	+
Chr2	518384	518556	-
Chr2	519868	519926	-
Chr2	553582	553641	-
Chr2	553730	553779	-
Chr2	554292	554381	-
Chr2	628309	628354	-
Chr2	648690	648802	+
Chr2	693343	693401	+
Chr2	698326	698371	-
Chr2	698401	698462	-
Chr2	698610	698653	-
Chr2	698684	698728	-
Chr2	698753	698863	-
Chr2	700237	700336	-
Chr2	700624	700679	-
Chr2	700716	700887	-
Chr2	758235	758286	-
Chr2	758641	758701	-
Chr2	759182	759221	-
Chr2	759338	759469	-
Chr2	759538	759576	-
Chr2	759690	759819	-
Chr2	759830	759968	-
Chr2	759980	760113	-
Chr2	766983	767022	-
Chr2	797664	797704	-
Chr2	829474	829497	-
Chr2	830876	830950	-
Chr2	830975	831102	-
Chr2	831457	831582	-
Chr2	863785	863819	-
Chr2	944500	944548	+
Chr2	958141	958183	+
Chr2	974350	974385	-
Chr2	975514	975562	-
Chr2	975563	975707	-
Chr2	975742	975788	-
Chr2	975867	975922	-
Chr2	975935	975996	-
Chr2	976201	976237	-
Chr2	976285	976461	-
Chr2	976848	976881	-
Chr2	997048	997092	-
Chr2	1072315	1072403	+
Chr2	1122819	1122856	-
Chr2	1138361	1138410	-
Chr2	1138589	1138668	-
Chr2	1157556	1157582	+
Chr2	1157741	1157791	+
Chr2	1502468	1502535	-
Chr2	1502773	1502865	-
Chr2	1534190	1534229	-
Chr2	1534300	1534337	-
Chr2	1574785	1574922	-
Chr2	1575167	1575206	-
Chr2	1584220	1584261	-
Chr2	1799325	1799390	-
Chr2	1933483	1933630	-
Chr2	1967508	1967583	+
Chr2	2026852	2026943	+
Chr2	2026990	2027048	+
Chr2	2142083	2142157	+
Chr2	2143637	2143683	+
Chr2	2184559	2184671	-
Chr2	2287978	2288032	-
Chr2	2288383	2288429	-
Chr2	2288533	2288606	-
Chr2	2288844	2288881	-
Chr2	2350463	2350597	+
Chr2	2351095	2351139	+
Chr2	2357889	2357920	-
Chr2	2359033	2359117	-
Chr2	2359294	2359344	-
Chr2	2360458	2360537	-
Chr2	2360558	2360693	-
Chr2	2360916	2361164	-
Chr2	2361199	2361382	-
Chr2	2361422	2361558	-
Chr2	2361576	2361650	-
Chr2	2361818	2361894	-
Chr2	2362057	2362174	-
Chr2	2429410	2429450	-
Chr2	2588207	2588248	-
Chr2	2588452	2588571	-
Chr2	2589194	2589247	-
Chr2	2589259	2589334	-
Chr2	2589363	2589404	-
Chr2	2589502	2589645	-
Chr2	2589699	2589750	-
Chr2	2590141	2590226	-
Chr2	2921921	2921957	-
Chr2	2926219	2926333	+
Chr2	3257906	3257957	-
Chr2	4477914	4478000	+
Chr2	4478008	4478089	+
Chr2	4481862	4481888	+
Chr2	4483526	4483673	+
Chr2	4484077	4484147	+
Chr2	4484522	4484624	+
Chr2	5390484	5390552	+
Chr2	5650591	5650650	+
Chr2	5650851	5650946	+
Chr2	5651065	5651200	+
Chr2	5651824	5651886	+
Chr2	5653057	5653113	+
Chr2	5653916	5653956	+
Chr2	5654626	5654760	+
Chr2	5742023	5742071	+
Chr2	5742289	5742340	+
Chr2	5742698	5742796	+
Chr2	5743061	5743237	+
Chr2	5743397	5743441	+
Chr2	5743514	5743679	+
Chr2	5743868	5743990	+
Chr2	5744584	5744670	+
Chr2	5744788	5744876	+
Chr2	5745427	5745473	+
Chr2	5745871	5745933	+
Chr2	5755356	5755475	+
Chr2	5906841	5906929	+
Chr2	5907100	5907164	+
Chr2	5925468	5925561	+
Chr2	5925778	5925830	+
Chr2	5926399	5926607	+
Chr2	5926741	5926753	+
Chr2	5926815	5926868	+
Chr2	5927889	5927932	+
Chr2	5928825	5928972	+
Chr2	5929151	5929312	+
Chr2	5929487	5929566	+
Chr2	5929646	5929714	+
Chr2	5929775	5929941	+
Chr2	6038224	6038249	+
Chr2	6038277	6038306	+
Chr2	6279533	6279659	+
Chr2	6279880	6279955	+
Chr2	6281115	6281179	+
Chr2	6281269	6281326	+
Chr2	6282054	6282109	+
Chr2	6283095	6283168	+
Chr2	6314482	6314543	+
Chr2	6314924	6315013	+
Chr2	6507997	6508052	+
Chr2	6508283	6508502	+
Chr2	6508621	6508718	+
Chr2	6508738	6508900	+
Chr2	6510902	6511040	+
Chr2	6511648	6511711	+
Chr2	6511847	6512044	+
Chr2	6512146	6512259	+
Chr2	6512426	6512504	+
Chr2	6520198	6520296	+
Chr2	6534058	6534229	+
Chr2	6534986	6535187	+
Chr2	6535188	6535263	+
Chr2	6535319	6535374	+
Chr2	6535693	6535948	+
Chr2	6536013	6536134	+
Chr2	6536161	6536271	+
Chr2	6536307	6536361	+
Chr2	6536481	6536537	+
Chr2	6536544	6536610	+
Chr2	6536630	6536738	+
Chr2	6536779	6536895	+
Chr2	6776458	6776527	+
Chr2	6777711	6777775	+
Chr2	6798061	6798235	+
Chr2	6798743	6798806	+
Chr2	6812429	6812551	+
Chr2	6928096	6928158	+
Chr2	6929794	6929838	+
Chr2	6931598	6931660	+
Chr2	6947763	6947821	+
Chr2	6947880	6947970	+
Chr2	6950578	6950679	+
Chr2	6950822	6950935	+
Chr2	7244798	7244858	+
Chr2	7357257	7357302	+
Chr2	7357986	7358038	+
Chr2	7359569	7359611	+
Chr2	7359698	7359717	+
Chr2	7407159	7407259	+
Chr2	7407317	7407373	+
Chr2	7407392	7407496	+
Chr2	7407528	7407576	+
Chr2	7407638	7407734	+
Chr2	7407916	7408001	+
Chr2	7408307	7408414	+
Chr2	7460141	7460213	+
Chr2	7518678	7518754	+
Chr2	7518960	7519077	+
Chr2	7519128	7519185	+
Chr2	7520543	7520554	+
Chr2	7556377	7556428	+
Chr2	7561528	7561586	+
Chr2	7562243	7562280	+
Chr2	7619220	7619284	+
Chr2	7627585	7627694	+
Chr2	7628197	7628294	+
Chr2	7692697	7692803	+
Chr2	7693369	7693419	+
Chr2	7694193	7694290	+
Chr2	7694316	7694416	+
Chr2	7698233	7698286	+
Chr2	7715032	7715083	+
Chr2	7733630	7733721	+
Chr2	7734614	7734686	+
Chr2	7738280	7738318	+
Chr2	7755368	7755641	-
Chr2	7837852	7837915	+
Chr2	7864568	7864664	+
Chr2	7864928	7865006	+
Chr2	7865029	7865077	+
Chr2	7865193	7865264	+
Chr2	7865983	7866171	+
Chr2	7866724	7866760	+
Chr2	8082458	8082512	+
Chr2	8098309	8098429	+
Chr2	8098665	8098715	+
Chr2	8109027	8109056	+
Chr2	8109637	8109684	+
Chr2	8110170	8110361	+
Chr2	8110417	8110450	+
Chr2	8110532	8110598	+
Chr2	8110970	8111033	+
Chr2	8111315	8111503	+
Chr2	8111528	8111675	+
Chr2	8111831	8111889	+
Chr2	8119698	8119793	+
Chr2	8126240	8126317	+
Chr2	8126604	8126662	+
Chr2	8126820	8126910	+
Chr2	8128044	8128133	+
Chr2	8140896	8140947	+
Chr2	8142985	8143166	+
Chr2	8208713	8208767	+
Chr2	8223225	8223297	+
Chr2	8223526	8223575	+
Chr2	8224856	8224874	+
Chr2	8225058	8225110	+
Chr2	8225653	8225704	+
Chr2	8226767	8226812	+
Chr2	8227009	8227103	+
Chr2	8295726	8295810	+
Chr2	8427284	8427332	+
Chr2	8462607	8462657	+
Chr2	8507399	8507418	+
Chr2	8507847	8507919	+
Chr2	8508171	8508353	+
Chr2	8528113	8528158	+
Chr2	8693427	8693535	+
Chr2	8694059	8694107	+
Chr2	8695502	8695567	+
Chr2	8695904	8695991	+
Chr2	8696354	8696388	+
Chr2	8696925	8696964	+
Chr2	8697361	8697457	+
Chr2	8779766	8779875	+
Chr2	8779953	8780065	+
Chr2	8780078	8780137	+
Chr2	8780253	8780460	+
Chr2	8782181	8782204	+
Chr2	8782236	8782296	+
Chr2	8782355	8782443	+
Chr2	8787096	8787152	+
Chr2	8787841	8787893	+
Chr2	8807568	8807619	+
Chr2	8814090	8814180	+
Chr2	8855904	8855944	+
Chr2	8856665	8856729	+
Chr2	8856784	8856866	+
Chr2	8857121	8857218	+
Chr2	8860309	8860356	+
Chr2	8863427	8863498	+
Chr2	9007248	9007362	+
Chr2	9007404	9007471	+
Chr2	9007524	9007578	+
Chr2	9007603	9007669	+
Chr2	9007747	9007835	+
Chr2	9007836	9008143	+
Chr2	9008525	9008639	+
Chr2	9008738	9008818	+
Chr2	9008864	9008968	+
Chr2	9016652	9016710	+
Chr2	9066204	9066251	+
Chr2	9066875	9066948	+
Chr2	9067055	9067105	+
Chr2	9067572	9067619	+
Chr2	9067712	9067783	+
Chr2	9142572	9142617	+
Chr2	9144378	9144444	+
Chr2	9146744	9146791	+
Chr2	9147622	9147727	+
Chr2	9198870	9198950	+
Chr2	9200633	9200670	+
Chr2	9200954	9200996	+
Chr2	9202037	9202077	+
Chr2	9216513	9216574	+
Chr2	9216575	9216611	+
Chr2	9217597	9217652	+
Chr2	9217748	9217815	+
Chr2	9218111	9218169	+
Chr2	9218743	9218802	+
Chr2	9249582	9249683	+
Chr2	9387744	9387839	+
Chr2	9471591	9471646	+
Chr2	9472457	9472589	+
Chr2	9472664	9472712	+
Chr2	9473204	9473257	+
Chr2	9474172	9474225	+
Chr2	9474499	9474538	+
Chr2	9475183	9475230	+
Chr2	9475989	9476052	+
Chr2	9476085	9476129	+
Chr2	9476223	9476261	+
Chr2	9476373	9476406	+
Chr2	9476407	9476444	+
Chr2	9476773	9476834	+
Chr2	9531443	9531489	+
Chr2	9532011	9532059	+
Chr2	9581529	9581568	+
Chr2	9581883	9581935	+
Chr2	9582084	9582182	+
Chr2	9582211	9582277	+
Chr2	9582388	9582442	+
Chr2	9582855	9582966	+
Chr2	9583041	9583104	+
Chr2	9628057	9628096	+
Chr2	9628399	9628433	+
Chr2	9630142	9630214	+
Chr2	9658124	9658170	+
Chr2	9658669	9658726	+
Chr2	9660278	9660360	+
Chr2	9678653	9678700	+
Chr2	9779506	9779524	+
Chr2	9779676	9779729	+
Chr2	9780410	9780452	+
Chr2	9781012	9781054	+
Chr2	9782241	9782344	+
Chr2	9786469	9786511	+
Chr2	9786567	9786625	+
Chr2	9786693	9786736	+
Chr2	9786813	9786911	+
Chr2	9786912	9786938	+
Chr2	9787131	9787252	+
Chr2	9788333	9788348	+
Chr2	9788355	9788433	+
Chr2	9788809	9788824	+
Chr2	9788857	9788936	+
Chr2	9788985	9789027	+
Chr2	9789128	9789184	+
Chr2	9789287	9789394	+
Chr2	9789569	9789597	+
Chr2	9789822	9789883	+
Chr2	9842121	9842191	+
Chr2	9842206	9842236	+
Chr2	9925630	9925738	+
Chr2	9925792	9925877	+
Chr2	9925921	9926092	+
Chr2	9971920	9971967	+
Chr2	9997058	9997102	+
Chr2	10066249	10066308	+
Chr2	10066319	10066354	+
Chr2	10336065	10336115	+
Chr2	10380823	10380910	+
Chr2	10381269	10381303	+
Chr2	10381536	10381601	+
Chr2	10567511	10567547	+
Chr2	10567595	10567731	+
Chr2	10567817	10567924	+
Chr2	10568220	10568350	+
Chr2	10668694	10668774	+
Chr2	10714742	10714783	+
Chr2	10719163	10719201	+
Chr2	10721359	10721410	+
Chr2	10734257	10734325	+
Chr2	10754649	10754720	+
Chr2	10754721	10754783	+
Chr2	10754879	10754974	+
Chr2	10891002	10891037	+
Chr2	10892041	10892121	+
Chr2	10892651	10892686	+
Chr2	10954883	10954919	+
Chr2	11157744	11157770	+
Chr2	11158455	11158511	+
Chr2	11158752	11158808	+
Chr2	11160185	11160234	+
Chr2	11198132	11198146	+
Chr2	11198234	11198295	+
Chr2	11198307	11198366	+
Chr2	11199021	11199073	+
Chr2	11199197	11199260	+
Chr2	11199939	11200000	+
Chr2	11200001	11200074	+
Chr2	11200527	11200567	+
Chr2	11200644	11200670	+
Chr2	11411871	11411898	+
Chr2	11532200	11532269	+
Chr2	11532906	11533020	+
Chr2	11546421	11546504	+
Chr2	11567112	11567182	+
Chr2	11567282	11567343	+
Chr2	11573552	11573609	+
Chr2	11631317	11631380	+
Chr2	11653154	11653203	+
Chr2	11670406	11670423	+
Chr2	11670479	11670520	+
Chr2	11670605	11670732	+
Chr2	11671609	11671659	+
Chr2	11783172	11783246	+
Chr2	11878248	11878310	+
Chr2	11878605	11878648	+
Chr2	11879646	11879707	+
Chr2	11975424	11975518	+
Chr2	12057828	12057875	+
Chr2	12058822	12058863	+
Chr2	12061380	12061476	+
Chr2	12061854	12061883	+
Chr2	12061967	12061997	+
Chr2	12062013	12062039	+
Chr2	12064451	12064524	+
Chr2	12065248	12065279	+
Chr2	12081167	12081281	+
Chr2	12082361	12082408	+
Chr2	12083246	12083394	+
Chr2	12083487	12083558	+
Chr2	12083959	12084013	+
Chr2	12219548	12219602	+
Chr2	12378672	12378783	+
Chr2	12378931	12379018	+
Chr2	12380322	12380376	+
Chr2	12534536	12534603	+
Chr2	12558556	12558603	+
Chr2	12558619	12558670	+
Chr2	12559088	12559155	+
Chr2	12559289	12559414	+
Chr2	12561453	12561519	+
Chr2	12561929	12562022	+
Chr2	12586515	12586562	+
Chr2	12592215	12592262	+
Chr2	12601702	12601750	+
Chr2	12601790	12601855	+
Chr2	12603891	12603940	+
Chr2	12667861	12667894	+
Chr2	12667939	12667984	+
Chr2	12668008	12668066	+
Chr2	12669800	12669831	+
Chr2	12669834	12669855	+
Chr2	12778042	12778117	+
Chr2	12815064	12815154	+
Chr2	12815170	12815215	+
Chr2	12815281	12815359	+
Chr2	12815612	12815682	+
Chr2	12815910	12816047	+
Chr2	12816051	12816091	+
Chr2	12816254	12816302	+
Chr2	12816314	12816394	+
Chr2	12822687	12822760	+
Chr2	12822771	12822791	+
Chr2	12897137	12897182	+
Chr2	12974321	12974376	+
Chr2	12974543	12974648	+
Chr2	12974795	12974891	+
Chr2	12975194	12975301	+
Chr2	12975323	12975373	+
Chr2	13040458	13040491	+
Chr2	13139335	13139428	+
Chr2	13139433	13139476	+
Chr2	13139539	13139607	+
Chr2	13141856	13141937	+
Chr2	13141949	13141985	+
Chr2	13272857	13273000	+
Chr2	13273013	13273083	+
Chr2	13370156	13370187	+
Chr2	13436762	13436837	+
Chr2	13524516	13524559	+
Chr2	13524784	13524809	+
Chr2	13524932	13524987	+
Chr2	13524992	13525048	+
Chr2	13525184	13525281	+
Chr2	13525755	13525883	+
Chr2	13525896	13526013	+
Chr2	13526106	13526153	+
Chr2	13528019	13528098	+
Chr2	13556112	13556146	+
Chr2	13556637	13556695	+
Chr2	13590947	13590996	+
Chr2	13592461	13592502	+
Chr2	13592553	13592596	+
Chr2	13596828	13596876	+
Chr2	13597630	13597670	+
Chr2	13659247	13659385	+
Chr2	13659453	13659494	+
Chr2	13659771	13659909	+
Chr2	13660316	13660507	+
Chr2	13660616	13660642	+
Chr2	13660744	13660835	+
Chr2	13661159	13661212	+
Chr2	13662264	13662313	+
Chr2	13663763	13663778	+
Chr2	13664346	13664390	+
Chr2	13727936	13727985	+
Chr2	13917919	13917945	+
Chr2	14172933	14172991	+
Chr2	14462606	14462647	+
Chr2	14462937	14462976	+
Chr2	14462978	14463113	+
Chr2	14464332	14464394	+
Chr2	14464436	14464517	+
Chr2	14573211	14573259	+
Chr2	14784461	14784508	+
Chr2	14850717	14850764	+
Chr2	14968216	14968253	+
Chr2	14968257	14968319	+
Chr2	14969265	14969314	+
Chr2	14971929	14971976	+
Chr2	14975518	14975568	+
Chr2	14979712	14979767	+
Chr2	14979974	14980022	+
Chr2	15266322	15266380	+
Chr2	15266821	15266844	+
Chr2	15267108	15267154	+
Chr2	15268083	15268121	+
Chr2	15268981	15269013	+
Chr2	15592692	15592748	+
Chr2	15593107	15593291	+
Chr2	15593466	15593516	+
Chr2	15832190	15832241	+
Chr2	15832731	15832790	+
Chr2	15853630	15853706	+
Chr2	15877354	15877558	+
Chr2	15878226	15878313	+
Chr2	15878668	15878749	+
Chr2	15878863	15878920	+
Chr2	15878977	15879047	+
Chr2	15879086	15879149	+
Chr2	15879187	15879253	+
Chr2	15879296	15879444	+
Chr2	15879716	15879759	+
Chr2	15879886	15879931	+
Chr2	15879934	15879967	+
Chr2	15918044	15918126	+
Chr2	15919319	15919352	+
Chr2	15919850	15919932	+
Chr2	16011962	16012077	+
Chr2	16084402	16084469	+
Chr2	16084666	16084741	+
Chr2	16084957	16085098	+
Chr2	16085123	16085173	+
Chr2	16085417	16085495	+
Chr2	16085653	16085689	+
Chr2	16108816	16108853	+
Chr2	16109197	16109262	+
Chr2	16109740	16110049	+
Chr2	16110082	16110127	+
Chr2	16110680	16110756	+
Chr2	16217976	16218013	+
Chr2	16292339	16292391	+
Chr2	16304891	16304994	+
Chr2	16423861	16423905	+
Chr2	16429532	16429572	+
Chr2	16460391	16460481	+
Chr2	16460515	16460600	+
Chr2	16460761	16460835	+
Chr2	16460885	16460958	+
Chr2	16461042	16461097	+
Chr2	16461324	16461350	+
Chr2	16462122	16462163	+
Chr2	16462165	16462194	+
Chr2	16462371	16462425	+
Chr2	16462428	16462572	+
Chr2	16462611	16462650	+
Chr2	16463110	16463179	+
Chr2	16512084	16512126	+
Chr2	16515574	16515628	+
Chr2	16515700	16515716	+
Chr2	16515858	16515882	+
Chr2	16772494	16772542	+
Chr2	16772750	16772784	+
Chr2	16774247	16774278	+
Chr2	16774323	16774359	+
Chr2	17138103	17138206	+
Chr2	17138271	17138304	+
Chr2	17138532	17138573	+
Chr2	17139193	17139235	+
Chr2	17139495	17139530	+
Chr2	17140410	17140526	+
Chr2	17140735	17140818	+
Chr2	17140888	17140933	+
Chr2	17141006	17141034	+
Chr2	17141106	17141139	+
Chr2	17141175	17141211	+
Chr2	17174634	17174664	+
Chr2	17224684	17224737	+
Chr2	17269528	17269553	+
Chr2	17269653	17269768	+
Chr2	17361119	17361194	+
Chr2	17362235	17362293	+
Chr2	17604406	17604441	+
Chr2	17794211	17794251	+
Chr2	17794380	17794441	+
Chr2	17794588	17794681	+
Chr2	17795264	17795336	+
Chr2	17887024	17887058	+
Chr2	17887743	17887812	+
Chr2	17887895	17887982	+
Chr2	17888528	17888577	+
Chr2	17891926	17891984	+
Chr2	17892468	17892571	+
Chr2	17892978	17893044	+
Chr2	17893082	17893260	+
[truncated: 3,885 more rows]

## Sheet: Supplemental Data Set 3
Supplemental Data Set 3: PPSs identified in both biological replicates of both control- and salt-treated tissue (Shared PPSs; N = 1,696).
Chromosome	Start	Stop	Strand
Chr1	64662	64748	-
Chr1	65381	65547	-
Chr1	65715	65753	-
Chr1	66190	66246	-
Chr1	66341	66383	-
Chr1	66856	66897	-
Chr1	67239	67293	-
Chr1	117632	117691	-
Chr1	123242	123544	-
Chr1	124927	124981	-
Chr1	125360	125419	-
Chr1	126307	126398	-
Chr1	127699	127782	-
Chr1	129507	129568	-
Chr1	172611	172712	-
Chr1	237364	237426	-
Chr1	514096	514153	-
Chr1	573174	573226	-
Chr1	573240	573320	-
Chr1	574113	574166	-
Chr1	574288	574378	-
Chr1	661214	661349	-
Chr1	662041	662074	-
Chr1	667150	667204	-
Chr1	732155	732282	-
Chr1	735226	735401	-
Chr1	887367	887399	-
Chr1	887576	887626	-
Chr1	888039	888151	-
Chr1	1153724	1153774	-
Chr1	1186420	1186461	-
Chr1	1189600	1189674	-
Chr1	1190786	1190854	-
Chr1	1284627	1284701	-
Chr1	1341457	1341532	-
Chr1	1431748	1431834	-
Chr1	1432578	1432658	-
Chr1	1655829	1655882	-
Chr1	1969156	1969211	-
Chr1	2053994	2054045	-
Chr1	2077294	2077310	-
Chr1	2077415	2077488	-
Chr1	2150712	2150800	-
Chr1	2150854	2150981	-
Chr1	2180253	2180313	-
Chr1	2257788	2257863	-
Chr1	2360511	2360697	-
Chr1	2360796	2360924	-
Chr1	2361160	2361214	-
Chr1	2361711	2361808	-
Chr1	2362009	2362107	-
Chr1	2363778	2363831	-
Chr1	2371490	2371527	-
Chr1	2374068	2374134	-
Chr1	2574371	2574449	-
Chr1	2668123	2668177	-
Chr1	2668467	2668612	-
Chr1	2668791	2668889	-
Chr1	2669237	2669283	-
Chr1	2669499	2669575	-
Chr1	2669632	2669687	-
Chr1	2670009	2670055	-
Chr1	2691977	2692006	-
Chr1	2692355	2692393	-
Chr1	2693126	2693243	-
Chr1	2924273	2924354	-
Chr1	2944529	2944586	-
Chr1	2945412	2945456	-
Chr1	2945542	2945585	-
Chr1	2945731	2945766	-
Chr1	2974927	2975002	-
Chr1	2980689	2980751	-
Chr1	3096931	3096959	-
Chr1	3097157	3097213	-
Chr1	3151912	3151965	-
Chr1	3199380	3199420	-
Chr1	3225115	3225194	-
Chr1	3230992	3231164	-
Chr1	3290820	3290905	-
Chr1	3293024	3293104	-
Chr1	3293116	3293189	-
Chr1	3293308	3293448	-
Chr1	3407494	3407562	-
Chr1	3407822	3407979	-
Chr1	3582018	3582055	-
Chr1	3585810	3585896	-
Chr1	3585981	3586104	-
Chr1	3587125	3587160	-
Chr1	3587251	3587300	-
Chr1	3602998	3603055	-
Chr1	3658136	3658297	-
Chr1	3756087	3756213	-
Chr1	3801506	3801537	-
Chr1	3802695	3802793	-
Chr1	3818176	3818318	-
Chr1	3818362	3818468	-
Chr1	4017468	4017522	-
Chr1	4018018	4018099	-
Chr1	4018701	4018821	-
Chr1	4020427	4020470	-
Chr1	4346845	4346905	-
Chr1	4356291	4356371	-
Chr1	4441500	4441600	-
Chr1	4509965	4510113	-
Chr1	4510793	4510886	-
Chr1	4511050	4511170	-
Chr1	4511355	4511408	-
Chr1	4511561	4511680	-
Chr1	4511783	4511891	-
Chr1	4512861	4512940	-
Chr1	4513381	4513417	-
Chr1	4570350	4570433	-
Chr1	4577467	4577633	-
Chr1	4593310	4593420	-
Chr1	4608866	4608922	-
Chr1	5076089	5076147	-
Chr1	5076183	5076254	-
Chr1	5129076	5129094	-
Chr1	5228510	5228576	-
Chr1	5228642	5228745	-
Chr1	5228973	5229031	-
Chr1	5229545	5229629	-
Chr1	5447257	5447311	-
Chr1	5621071	5621167	-
Chr1	5763208	5763282	-
Chr1	5776892	5776966	-
Chr1	5953031	5953072	-
Chr1	5955786	5955853	-
Chr1	5955895	5956017	-
Chr1	5956106	5956164	-
Chr1	6171788	6171844	-
Chr1	6191019	6191124	-
Chr1	6192336	6192394	-
Chr1	6192762	6192810	-
Chr1	6215068	6215162	-
Chr1	6215348	6215419	-
Chr1	6217452	6217503	-
Chr1	6266427	6266456	-
Chr1	6267197	6267306	-
Chr1	6267686	6267808	-
Chr1	6267907	6268054	-
Chr1	6358752	6358826	-
Chr1	6458352	6458413	-
Chr1	6523548	6523704	-
Chr1	6523978	6524061	-
Chr1	6524081	6524146	-
Chr1	6609972	6610030	-
Chr1	6629721	6629771	+
Chr1	6734441	6734501	-
Chr1	6774079	6774200	-
Chr1	6774242	6774312	-
Chr1	6800551	6800615	-
Chr1	6801959	6802032	-
Chr1	6818237	6818285	-
Chr1	6821600	6821860	-
Chr1	6898164	6898214	-
Chr1	6944518	6944594	+
Chr1	6969828	6969968	-
Chr1	7042638	7042718	-
Chr1	7085030	7085263	-
Chr1	7085321	7085364	-
Chr1	7085365	7085465	-
Chr1	7088165	7088236	-
Chr1	7088378	7088524	-
Chr1	7088560	7088655	-
Chr1	7088768	7088815	-
Chr1	7089067	7089142	-
Chr1	7104016	7104080	-
Chr1	7104364	7104418	-
Chr1	7379782	7379871	-
Chr1	7399450	7399529	-
Chr1	7486984	7487030	-
Chr1	7487927	7487947	-
Chr1	7559649	7559699	-
Chr1	7697053	7697129	+
Chr1	7704599	7704677	-
Chr1	7704760	7704845	-
Chr1	7705170	7705305	-
Chr1	7879865	7880006	-
Chr1	7956379	7956441	-
Chr1	7977554	7977854	-
Chr1	8117511	8117538	+
Chr1	8117910	8118047	+
Chr1	8118066	8118135	+
Chr1	8118415	8118468	+
Chr1	8120247	8120296	+
Chr1	8121307	8121429	+
Chr1	8121455	8121585	+
Chr1	8121689	8121747	+
Chr1	8269002	8269108	-
Chr1	8322020	8322084	+
Chr1	8336777	8336853	+
Chr1	8337469	8337624	+
Chr1	8337791	8337965	+
Chr1	8338205	8338371	+
Chr1	8338429	8338539	+
Chr1	8386025	8386061	+
Chr1	8541283	8541393	+
Chr1	8569517	8569567	-
Chr1	8614859	8614937	-
Chr1	8748537	8748634	+
Chr1	8754410	8754475	+
Chr1	8765941	8765993	+
Chr1	8780321	8780373	+
Chr1	8798553	8798646	+
Chr1	8802849	8802901	+
Chr1	8812926	8812977	+
Chr1	8812978	8813024	+
Chr1	8813263	8813326	+
Chr1	8813584	8813630	+
Chr1	8813675	8813777	+
Chr1	8813797	8813837	+
Chr1	8814687	8814731	+
Chr1	8817227	8817279	+
Chr1	8827303	8827366	+
Chr1	8827577	8827623	+
Chr1	8831605	8831657	+
Chr1	8889850	8889933	-
Chr1	8906524	8906604	-
Chr1	8907691	8907759	-
Chr1	8933998	8934082	-
Chr1	8934436	8934492	-
Chr1	8934537	8934627	-
Chr1	8976744	8976786	+
Chr1	8977037	8977112	+
Chr1	8982202	8982279	-
Chr1	9003336	9003397	-
Chr1	9026655	9026755	-
Chr1	9076523	9076594	-
Chr1	9179491	9179535	+
Chr1	9179607	9179711	+
Chr1	9185309	9185456	+
Chr1	9186388	9186444	+
Chr1	9186823	9186868	+
Chr1	9285681	9285730	-
Chr1	9375592	9375640	+
Chr1	9407493	9407571	-
Chr1	9407860	9407954	-
Chr1	9408922	9409011	-
Chr1	9410269	9410370	-
Chr1	9410812	9410918	-
Chr1	9448054	9448099	-
Chr1	9484141	9484204	+
Chr1	9491762	9491842	+
Chr1	9559727	9559776	+
Chr1	9560017	9560053	+
Chr1	9674024	9674084	-
Chr1	9675003	9675099	-
Chr1	9675357	9675429	-
Chr1	9675595	9675622	-
Chr1	9730937	9731004	-
Chr1	9955624	9955721	-
Chr1	9955851	9955947	-
Chr1	9956266	9956379	-
Chr1	9963968	9964095	+
Chr1	9965005	9965159	+
Chr1	9966416	9966460	+
Chr1	9981675	9981719	+
Chr1	10013741	10013828	-
Chr1	10110463	10110526	-
Chr1	10266236	10266320	+
Chr1	10288935	10289007	-
Chr1	10292588	10292657	-
Chr1	10376835	10376908	+
Chr1	10380247	10380308	-
Chr1	10380311	10380353	-
Chr1	10381162	10381299	-
Chr1	10717004	10717114	+
Chr1	10718298	10718355	+
Chr1	10718374	10718439	+
Chr1	10729812	10729850	+
Chr1	10732239	10732278	+
Chr1	10741828	10741877	+
Chr1	10798883	10798929	-
Chr1	10838556	10838618	-
Chr1	10857568	10857668	+
Chr1	10906389	10906477	-
Chr1	10940246	10940338	-
Chr1	10941469	10941491	-
Chr1	11040628	11040680	-
Chr1	11114616	11114674	-
Chr1	11289341	11289423	-
Chr1	11311361	11311415	+
Chr1	11459742	11459792	+
Chr1	11559729	11559790	-
Chr1	11613384	11613435	+
Chr1	11615504	11615560	+
Chr1	11615565	11615692	+
Chr1	11677465	11677504	+
Chr1	11799215	11799290	-
Chr1	11799474	11799550	-
Chr1	11799553	11799649	-
Chr1	11828496	11828644	+
Chr1	11850266	11850331	-
Chr1	11929213	11929314	+
Chr1	12011315	12011557	+
Chr1	12023693	12023927	+
Chr1	12119557	12119594	+
Chr1	12182923	12183035	+
Chr1	12222875	12222985	-
Chr1	12349743	12349793	-
Chr1	12350353	12350395	-
Chr1	12350542	12350612	-
Chr1	12353290	12353336	+
Chr1	12521697	12521742	+
Chr1	12521779	12521848	+
Chr1	13221884	13221924	+
Chr1	13222036	13222074	+
Chr1	13898782	13898854	-
Chr1	15927505	15927531	+
Chr1	16136430	16136572	-
Chr1	16136747	16136799	-
Chr1	16136948	16137128	-
Chr1	16620182	16620234	+
Chr1	16621579	16621634	+
Chr1	17076169	17076190	-
Chr1	17162258	17162291	-
Chr1	17283650	17283741	-
Chr1	17285134	17285199	-
Chr1	17437793	17437859	-
Chr1	17457955	17458043	+
Chr1	17463278	17463316	+
Chr1	17748319	17748384	-
Chr1	17749389	17749425	-
Chr1	17752978	17753071	-
Chr1	17799574	17799609	+
Chr1	17907422	17907503	+
Chr1	18152762	18152810	+
Chr1	18495193	18495249	-
Chr1	18538892	18538955	-
Chr1	18595339	18595418	-
Chr1	18682837	18682886	-
Chr1	18808028	18808053	+
Chr1	19010399	19010453	+
Chr1	19166679	19166729	+
Chr1	19183689	19183733	+
Chr1	19183742	19183789	+
Chr1	19186973	19187026	-
Chr1	19199938	19200082	+
Chr1	19200107	19200209	+
Chr1	19200966	19201082	+
Chr1	19221828	19221886	-
Chr1	19221907	19221946	-
Chr1	19223883	19223945	-
Chr1	19297572	19297619	-
Chr1	19455177	19455245	+
Chr1	19517407	19517494	+
Chr1	19517669	19517733	+
Chr1	19521462	19521539	+
Chr1	19521972	19522020	+
Chr1	19522246	19522345	+
Chr1	19522580	19522665	+
Chr1	19522686	19522837	+
Chr1	19522869	19522955	+
Chr1	19523183	19523238	+
Chr1	19523274	19523372	+
Chr1	19845331	19845582	+
Chr1	19845615	19845651	+
Chr1	19846580	19846635	+
Chr1	19938897	19938943	+
Chr1	19940214	19940264	+
Chr1	19947860	19947890	+
Chr1	19948058	19948109	+
Chr1	19948328	19948399	+
Chr1	19950224	19950282	+
Chr1	19950823	19950879	+
Chr1	19989250	19989349	+
Chr1	19989822	19989896	+
Chr1	19990341	19990423	+
Chr1	20102445	20102555	+
Chr1	20102772	20102849	+
Chr1	20212643	20212680	+
Chr1	20355615	20355663	+
Chr1	20425738	20425777	+
Chr1	20611706	20611759	+
Chr1	20647956	20648007	+
Chr1	21043640	21043798	+
Chr1	21044123	21044422	+
Chr1	21168211	21168278	+
Chr1	21168300	21168381	+
Chr1	21168638	21168731	+
Chr1	21168982	21169056	+
Chr1	21169063	21169161	+
Chr1	21170996	21171099	+
Chr1	21172340	21172426	+
Chr1	21237899	21237979	+
Chr1	21238014	21238161	+
Chr1	21238373	21238422	+
Chr1	21238523	21238568	+
Chr1	21238776	21238826	+
Chr1	21238871	21239071	+
Chr1	21239109	21239245	+
Chr1	21239250	21239334	+
Chr1	21239781	21239901	+
Chr1	21240091	21240215	+
Chr1	21748149	21748210	+
Chr1	21754567	21754668	+
Chr1	21754669	21754717	+
Chr1	21754777	21754859	+
Chr1	21755872	21755945	+
Chr1	21755988	21756097	+
Chr1	21761124	21761156	+
Chr1	21761730	21761751	+
Chr1	21763842	21763892	+
Chr1	21780776	21780803	+
Chr1	21780825	21780850	+
Chr1	21781707	21781784	+
Chr1	21783116	21783135	+
Chr1	21783665	21783701	+
Chr1	21783717	21783780	+
Chr1	21791873	21791924	+
Chr1	21792389	21792430	+
Chr1	21793273	21793353	+
Chr1	21793719	21793772	+
Chr1	21817885	21817933	+
Chr1	21817965	21818042	+
Chr1	21818388	21818416	+
Chr1	21819886	21819958	+
Chr1	21828118	21828182	+
Chr1	21828636	21828693	+
Chr1	21829196	21829265	+
Chr1	21829472	21829499	+
Chr1	21829531	21829608	+
Chr1	21831650	21831683	+
Chr1	21903350	21903389	+
Chr1	22013762	22013849	+
Chr1	22035474	22035641	+
Chr1	22035670	22035733	+
Chr1	22035911	22036002	+
Chr1	22037212	22037291	+
Chr1	22037546	22037572	+
Chr1	22037877	22038006	+
Chr1	22038794	22038848	+
Chr1	22038857	22038943	+
Chr1	22050151	22050217	+
Chr1	22193364	22193428	+
Chr1	22427339	22427414	+
Chr1	22427531	22427584	+
Chr1	22524973	22525039	+
Chr1	22525702	22525748	+
Chr1	22526376	22526418	+
Chr1	22526562	22526599	+
Chr1	22527690	22527746	+
Chr1	22543660	22543705	+
Chr1	22586587	22586744	+
Chr1	22587104	22587164	+
Chr1	22700455	22700500	+
Chr1	22735595	22735718	+
Chr1	23616512	23616548	+
Chr1	23621238	23621274	+
Chr1	23651345	23651450	+
Chr1	23935738	23935821	+
Chr1	24474183	24474244	+
Chr1	24474263	24474315	+
Chr1	24475455	24475609	+
Chr1	24539679	24539722	+
Chr1	24552581	24552700	+
Chr1	24553480	24553531	+
Chr1	24557184	24557256	+
Chr1	24603610	24603710	+
Chr1	24604128	24604181	+
Chr1	24633731	24633788	+
Chr1	24634403	24634448	+
Chr1	24955316	24955377	+
Chr1	25272654	25272715	+
Chr1	25313070	25313141	+
Chr2	108129	108187	-
Chr2	165739	165828	-
Chr2	201070	201139	-
Chr2	202025	202082	-
Chr2	213224	213282	-
Chr2	296987	297045	-
Chr2	297389	297474	-
Chr2	700799	700896	-
Chr2	759844	759921	-
Chr2	760028	760100	-
Chr2	975864	975934	-
Chr2	976309	976352	-
Chr2	1138631	1138714	-
Chr2	1502748	1502812	-
Chr2	1534276	1534334	-
Chr2	1574848	1574913	-
Chr2	1799350	1799410	-
Chr2	2360601	2360681	-
Chr2	2361088	2361150	-
Chr2	2588185	2588217	-
Chr2	2588524	2588563	-
Chr2	2589184	2589300	-
Chr2	4484525	4484624	+
Chr2	5390484	5390552	+
Chr2	5650591	5650650	+
Chr2	5650851	5650946	+
Chr2	5651071	5651107	+
Chr2	5651131	5651187	+
Chr2	5651824	5651886	+
Chr2	5653057	5653113	+
Chr2	5653916	5653956	+
Chr2	5654626	5654760	+
Chr2	5742299	5742340	+
Chr2	5743076	5743142	+
Chr2	5743178	5743237	+
Chr2	5743397	5743441	+
Chr2	5743556	5743626	+
Chr2	5743627	5743679	+
Chr2	5743868	5743940	+
Chr2	5744595	5744670	+
Chr2	5744788	5744876	+
Chr2	5745427	5745473	+
Chr2	5745886	5745933	+
Chr2	5755356	5755475	+
Chr2	5906841	5906929	+
Chr2	5907103	5907164	+
Chr2	5925778	5925830	+
Chr2	5928890	5928927	+
Chr2	5929778	5929941	+
Chr2	6038224	6038249	+
Chr2	6038277	6038306	+
Chr2	6279533	6279659	+
Chr2	6279902	6279955	+
Chr2	6281115	6281179	+
Chr2	6281269	6281326	+
Chr2	6282054	6282109	+
Chr2	6314482	6314543	+
Chr2	6314924	6315013	+
Chr2	6508283	6508338	+
Chr2	6512193	6512208	+
Chr2	6520244	6520296	+
Chr2	6536553	6536610	+
Chr2	6536669	6536719	+
Chr2	6777711	6777775	+
Chr2	6798061	6798171	+
Chr2	6812429	6812551	+
Chr2	6928096	6928158	+
Chr2	6929794	6929838	+
Chr2	6931598	6931660	+
Chr2	6947763	6947821	+
Chr2	6947880	6947970	+
Chr2	6950578	6950675	+
Chr2	6950822	6950935	+
Chr2	7244798	7244858	+
Chr2	7357986	7358038	+
Chr2	7359569	7359611	+
Chr2	7359698	7359717	+
Chr2	7407338	7407373	+
Chr2	7407439	7407496	+
Chr2	7407664	7407734	+
Chr2	7408307	7408341	+
Chr2	7408343	7408414	+
Chr2	7460141	7460213	+
Chr2	7518678	7518754	+
Chr2	7519128	7519185	+
Chr2	7556377	7556428	+
Chr2	7561528	7561586	+
Chr2	7562243	7562280	+
Chr2	7628197	7628275	+
Chr2	7693369	7693419	+
Chr2	7694193	7694256	+
Chr2	7694347	7694416	+
Chr2	7698233	7698286	+
Chr2	7715032	7715083	+
Chr2	7733630	7733721	+
Chr2	7734636	7734683	+
Chr2	7738280	7738318	+
Chr2	7837852	7837915	+
Chr2	7865029	7865077	+
Chr2	7865196	7865264	+
Chr2	8082458	8082512	+
Chr2	8098665	8098715	+
Chr2	8110980	8111033	+
Chr2	8111325	8111503	+
Chr2	8111528	8111565	+
Chr2	8119729	8119793	+
Chr2	8126240	8126317	+
Chr2	8126604	8126662	+
Chr2	8126820	8126910	+
Chr2	8128044	8128128	+
Chr2	8208713	8208763	+
Chr2	8223225	8223297	+
Chr2	8225058	8225110	+
Chr2	8225657	8225704	+
Chr2	8226767	8226812	+
Chr2	8227016	8227103	+
Chr2	8462607	8462657	+
Chr2	8507399	8507418	+
Chr2	8528113	8528158	+
Chr2	8693437	8693535	+
Chr2	8694062	8694102	+
Chr2	8695507	8695560	+
Chr2	8696925	8696964	+
Chr2	8779772	8779825	+
Chr2	8780011	8780065	+
Chr2	8780253	8780297	+
Chr2	8780367	8780460	+
Chr2	8782236	8782296	+
Chr2	8782355	8782443	+
Chr2	8787841	8787893	+
Chr2	8807568	8807619	+
Chr2	8814090	8814180	+
Chr2	8855904	8855944	+
Chr2	8860309	8860356	+
Chr2	9066204	9066251	+
Chr2	9066875	9066948	+
Chr2	9067055	9067105	+
Chr2	9067572	9067619	+
Chr2	9067712	9067775	+
Chr2	9144378	9144444	+
Chr2	9146744	9146791	+
Chr2	9198870	9198950	+
Chr2	9200633	9200670	+
Chr2	9202037	9202077	+
Chr2	9216513	9216574	+
Chr2	9217597	9217652	+
Chr2	9217748	9217815	+
Chr2	9218743	9218802	+
Chr2	9249582	9249683	+
Chr2	9387744	9387839	+
Chr2	9471591	9471646	+
Chr2	9472457	9472589	+
Chr2	9472664	9472712	+
Chr2	9474172	9474225	+
Chr2	9475183	9475230	+
Chr2	9475989	9476052	+
Chr2	9476085	9476129	+
Chr2	9476223	9476261	+
Chr2	9476773	9476834	+
Chr2	9531443	9531489	+
Chr2	9532011	9532059	+
Chr2	9581883	9581935	+
Chr2	9582084	9582182	+
Chr2	9582211	9582277	+
Chr2	9582388	9582442	+
Chr2	9582855	9582966	+
Chr2	9583041	9583104	+
Chr2	9628057	9628096	+
Chr2	9628399	9628433	+
Chr2	9630142	9630214	+
Chr2	9658124	9658170	+
Chr2	9658669	9658726	+
Chr2	9660278	9660360	+
Chr2	9678653	9678700	+
Chr2	9779676	9779729	+
Chr2	9782241	9782344	+
Chr2	9786469	9786511	+
Chr2	9786567	9786625	+
Chr2	9786693	9786736	+
Chr2	9786813	9786911	+
Chr2	9787131	9787252	+
Chr2	9788333	9788348	+
Chr2	9788355	9788433	+
Chr2	9788809	9788824	+
Chr2	9788857	9788936	+
Chr2	9789128	9789184	+
Chr2	9789287	9789394	+
Chr2	9789569	9789597	+
Chr2	9789822	9789883	+
Chr2	9842121	9842191	+
Chr2	9842206	9842236	+
Chr2	9925630	9925738	+
Chr2	9925792	9925877	+
Chr2	9925921	9926092	+
Chr2	9971920	9971967	+
Chr2	9997058	9997102	+
Chr2	10066249	10066308	+
Chr2	10066319	10066354	+
Chr2	10336065	10336115	+
Chr2	10380823	10380910	+
Chr2	10381536	10381601	+
Chr2	10567511	10567547	+
Chr2	10567595	10567731	+
Chr2	10567817	10567924	+
Chr2	10568220	10568350	+
Chr2	10668694	10668774	+
Chr2	10714742	10714783	+
Chr2	10719163	10719201	+
Chr2	10721359	10721410	+
Chr2	10734257	10734325	+
Chr2	10754649	10754720	+
Chr2	10754879	10754974	+
Chr2	10891002	10891037	+
Chr2	10892041	10892121	+
Chr2	10954883	10954919	+
Chr2	11158455	11158511	+
Chr2	11158752	11158808	+
Chr2	11160185	11160234	+
Chr2	11198132	11198146	+
Chr2	11198234	11198295	+
Chr2	11198307	11198366	+
Chr2	11199021	11199073	+
Chr2	11199197	11199260	+
Chr2	11199939	11200000	+
Chr2	11200001	11200074	+
Chr2	11200527	11200567	+
Chr2	11200644	11200670	+
Chr2	11532200	11532269	+
Chr2	11532906	11533020	+
Chr2	11546421	11546504	+
Chr2	11567112	11567182	+
Chr2	11567282	11567343	+
Chr2	11573552	11573609	+
Chr2	11631317	11631380	+
Chr2	11653154	11653203	+
Chr2	11670479	11670520	+
Chr2	11670605	11670732	+
Chr2	11671609	11671659	+
Chr2	11783172	11783246	+
Chr2	11878248	11878310	+
Chr2	11878605	11878648	+
Chr2	11879646	11879707	+
Chr2	11975424	11975518	+
Chr2	12057828	12057875	+
Chr2	12058822	12058863	+
Chr2	12061380	12061476	+
Chr2	12061854	12061883	+
Chr2	12062013	12062039	+
Chr2	12064451	12064524	+
Chr2	12065248	12065279	+
Chr2	12081167	12081281	+
Chr2	12082361	12082408	+
Chr2	12083246	12083394	+
Chr2	12083487	12083558	+
Chr2	12083959	12084013	+
Chr2	12219548	12219602	+
Chr2	12378672	12378783	+
Chr2	12378931	12379018	+
Chr2	12380322	12380376	+
Chr2	12534536	12534603	+
Chr2	12558556	12558603	+
Chr2	12558619	12558670	+
Chr2	12559088	12559155	+
Chr2	12559289	12559414	+
Chr2	12561453	12561519	+
Chr2	12561929	12562022	+
Chr2	12586515	12586562	+
Chr2	12601702	12601750	+
Chr2	12603891	12603940	+
Chr2	12668008	12668066	+
Chr2	12669834	12669855	+
Chr2	12778042	12778117	+
Chr2	12815064	12815154	+
Chr2	12815170	12815215	+
Chr2	12815281	12815359	+
Chr2	12815612	12815682	+
Chr2	12815910	12816047	+
Chr2	12816051	12816091	+
Chr2	12816254	12816302	+
Chr2	12816314	12816394	+
Chr2	12822687	12822760	+
Chr2	12822771	12822791	+
Chr2	12897137	12897182	+
Chr2	12974321	12974376	+
Chr2	12974543	12974648	+
Chr2	12974795	12974891	+
Chr2	12975194	12975301	+
Chr2	13040458	13040491	+
Chr2	13139335	13139428	+
Chr2	13139539	13139607	+
Chr2	13141856	13141937	+
Chr2	13141949	13141985	+
Chr2	13272857	13273000	+
Chr2	13273013	13273083	+
Chr2	13436762	13436837	+
Chr2	13524516	13524559	+
Chr2	13524784	13524809	+
Chr2	13524932	13524987	+
Chr2	13524992	13525048	+
Chr2	13525184	13525281	+
Chr2	13525755	13525883	+
Chr2	13525896	13526013	+
Chr2	13526106	13526153	+
Chr2	13528019	13528098	+
Chr2	13556112	13556146	+
Chr2	13556637	13556695	+
Chr2	13590947	13590996	+
Chr2	13592461	13592502	+
Chr2	13592553	13592596	+
Chr2	13596828	13596876	+
Chr2	13597630	13597670	+
Chr2	13659247	13659385	+
Chr2	13659453	13659494	+
Chr2	13659771	13659909	+
Chr2	13660316	13660507	+
Chr2	13660744	13660835	+
Chr2	13661159	13661212	+
Chr2	13662264	13662313	+
Chr2	13727936	13727985	+
Chr2	13917919	13917945	+
Chr2	14172933	14172991	+
Chr2	14462606	14462647	+
Chr2	14462937	14462976	+
Chr2	14462978	14463113	+
Chr2	14464332	14464394	+
Chr2	14573211	14573259	+
Chr2	14784461	14784508	+
Chr2	14850717	14850764	+
Chr2	14968257	14968319	+
Chr2	14969265	14969314	+
Chr2	14971929	14971976	+
Chr2	14975518	14975568	+
Chr2	14979712	14979767	+
Chr2	14979974	14980022	+
Chr2	15266322	15266380	+
Chr2	15266821	15266844	+
Chr2	15267108	15267154	+
Chr2	15268083	15268121	+
Chr2	15592692	15592748	+
Chr2	15593107	15593291	+
Chr2	15593466	15593516	+
Chr2	15832190	15832241	+
Chr2	15832731	15832790	+
Chr2	15853630	15853706	+
Chr2	15877354	15877558	+
Chr2	15878226	15878313	+
Chr2	15878668	15878749	+
Chr2	15878977	15879047	+
Chr2	15879187	15879253	+
Chr2	15879296	15879444	+
Chr2	15879716	15879759	+
Chr2	15879886	15879931	+
Chr2	15918044	15918126	+
Chr2	15919850	15919932	+
Chr2	16011962	16012077	+
Chr2	16084402	16084469	+
Chr2	16084666	16084741	+
Chr2	16084957	16085098	+
Chr2	16085123	16085173	+
Chr2	16085417	16085495	+
Chr2	16085653	16085689	+
Chr2	16108816	16108853	+
Chr2	16109197	16109262	+
Chr2	16109740	16110049	+
Chr2	16110680	16110756	+
Chr2	16292339	16292391	+
Chr2	16304891	16304994	+
Chr2	16423861	16423905	+
Chr2	16460391	16460481	+
Chr2	16460515	16460600	+
Chr2	16460761	16460835	+
Chr2	16460885	16460958	+
Chr2	16461042	16461097	+
Chr2	16462122	16462163	+
Chr2	16462165	16462194	+
Chr2	16462371	16462425	+
Chr2	16462428	16462572	+
Chr2	16462611	16462650	+
Chr2	16463110	16463179	+
Chr2	16515574	16515628	+
Chr2	16515700	16515716	+
Chr2	16515858	16515882	+
Chr2	16772750	16772784	+
Chr2	16774247	16774278	+
Chr2	17138103	17138206	+
Chr2	17138271	17138304	+
Chr2	17138532	17138573	+
Chr2	17139495	17139530	+
Chr2	17140410	17140526	+
Chr2	17140888	17140933	+
Chr2	17141106	17141139	+
Chr2	17141175	17141211	+
Chr2	17224684	17224737	+
Chr2	17269528	17269553	+
Chr2	17269653	17269768	+
Chr2	17361119	17361194	+
Chr2	17362235	17362293	+
Chr2	17604406	17604441	+
Chr2	17794211	17794251	+
Chr2	17794380	17794441	+
Chr2	17794588	17794681	+
Chr2	17795264	17795336	+
Chr2	17887024	17887058	+
Chr2	17887743	17887812	+
Chr2	17887895	17887982	+
Chr2	17888528	17888577	+
Chr2	17891926	17891984	+
Chr2	17892468	17892571	+
Chr2	17892978	17893044	+
Chr2	17893082	17893260	+
Chr2	17893278	17893330	+
Chr2	17893370	17893489	+
Chr2	17893724	17893768	+
Chr2	17893850	17893907	+
Chr2	17918175	17918213	+
Chr2	17923397	17923481	+
Chr2	17949679	17949759	+
Chr2	17949949	17950007	+
Chr2	17950320	17950438	+
Chr2	17961842	17961894	+
Chr2	18070553	18070595	+
Chr2	18226875	18226941	+
Chr2	18227058	18227091	+
Chr2	18277489	18277592	+
Chr2	18316656	18316705	+
Chr2	18317824	18317888	+
Chr2	18334529	18334683	+
Chr2	18364823	18364909	+
Chr2	18365260	18365290	+
Chr2	18365318	18365456	+
Chr2	18365930	18365964	+
Chr2	18366030	18366051	+
Chr2	18366125	18366156	+
Chr2	18366305	18366396	+
Chr2	18367019	18367115	+
Chr2	18367145	18367176	+
Chr2	18367210	18367254	+
Chr2	18375720	18375760	+
Chr2	18496485	18496610	+
Chr2	18568065	18568138	+
Chr2	18686792	18686851	+
Chr2	18862113	18862154	+
Chr2	18862237	18862261	+
Chr2	18896151	18896197	+
Chr2	18899395	18899419	+
Chr2	18910716	18910862	+
Chr2	18919651	18919701	+
Chr2	18919820	18919894	+
Chr2	18920765	18920859	+
Chr2	18926711	18926759	+
Chr2	18927347	18927405	+
Chr2	18953976	18954046	+
Chr2	18973508	18973554	+
Chr2	19000930	19001025	+
Chr2	19001479	19001540	+
Chr2	19001667	19001719	+
Chr2	19001729	19001836	+
Chr2	19002094	19002151	+
Chr2	19002483	19002636	+
Chr2	19065971	19066046	+
Chr2	19067483	19067553	+
Chr2	19099765	19099827	+
Chr2	19136191	19136249	+
Chr2	19152124	19152187	+
Chr2	19233945	19233998	+
Chr2	19244038	19244097	+
Chr2	19338885	19338936	+
Chr2	19339369	19339405	+
Chr2	19339980	19340044	+
Chr2	19340104	19340154	+
Chr2	19367979	19368050	+
Chr2	19369031	19369072	+
Chr2	19448604	19448643	+
Chr2	19482257	19482310	+
Chr2	19499174	19499208	+
Chr2	19558643	19558728	+
Chr3	88365	88652	-
Chr3	99010	99071	-
Chr3	99510	99555	-
Chr3	213529	213619	-
Chr3	275932	276035	-
Chr3	342152	342197	-
Chr3	399042	399102	-
Chr3	432533	432587	-
Chr3	435989	436028	-
Chr3	437033	437074	-
Chr3	437136	437206	-
Chr3	437593	437676	-
Chr3	445311	445365	-
Chr3	545199	545250	-
Chr3	824756	824807	-
Chr3	824836	824980	-
Chr3	825298	825496	-
Chr3	855768	855873	-
Chr3	855972	856032	-
Chr3	1016354	1016405	-
Chr3	1106365	1106406	-
Chr3	1106643	1106684	-
Chr3	1107074	1107151	-
Chr3	1213582	1213623	-
Chr3	1260278	1260335	-
Chr3	1261203	1261344	-
Chr3	1409207	1409264	-
Chr3	1454712	1454752	-
Chr3	1523081	1523118	-
Chr3	1787127	1787158	-
Chr3	1788157	1788256	-
Chr3	2041419	2041480	-
Chr3	2042631	2042652	-
Chr3	2110401	2110442	-
Chr3	2112503	2112571	-
Chr3	2266119	2266222	-
Chr3	2278542	2278594	-
Chr3	2320007	2320046	-
Chr3	2592636	2592737	-
Chr3	2648866	2648958	-
Chr3	2649145	2649195	-
Chr3	2659932	2660010	-
Chr3	2889913	2889948	-
Chr3	2903578	2903897	-
Chr3	2914346	2914410	-
Chr3	3043067	3043117	-
Chr3	3043385	3043456	-
Chr3	3091374	3091441	-
Chr3	3091564	3091661	-
Chr3	3221040	3221106	-
Chr3	3223346	3223413	-
Chr3	3324108	3324159	-
Chr3	3324240	3324294	-
Chr3	3324738	3324813	-
Chr3	3533989	3534039	-
Chr3	3584194	3584265	-
Chr3	3584293	3584443	-
Chr3	3584705	3584758	-
Chr3	3584982	3585057	-
Chr3	3585586	3585713	-
Chr3	3730019	3730083	-
Chr3	3737868	3737927	-
Chr3	3869979	3870021	-
Chr3	3944850	3944924	-
Chr3	3991791	3991847	-
Chr3	4215231	4215343	-
Chr3	4329365	4329441	-
Chr3	4386267	4386350	-
Chr3	4393387	4393427	-
Chr3	4430151	4430228	-
Chr3	4651637	4651686	-
Chr3	4652545	4652608	-
Chr3	4700827	4700886	-
Chr3	4713453	4713539	-
Chr3	4784395	4784435	-
Chr3	5348089	5348269	-
Chr3	5412072	5412135	-
Chr3	5597514	5597560	-
Chr3	5597603	5597715	-
Chr3	5742482	5742530	-
Chr3	5812026	5812037	-
Chr3	5890207	5890265	-
Chr3	5891923	5892047	-
Chr3	6070831	6070912	-
Chr3	6081864	6081929	-
Chr3	6083081	6083174	-
Chr3	6083443	6083482	-
Chr3	6084265	6084305	-
Chr3	6084505	6084559	-
Chr3	6084684	6084771	-
Chr3	6091983	6092142	-
Chr3	6092218	6092269	-
Chr3	6306325	6306421	+
Chr3	6313998	6314041	+
Chr3	6362381	6362425	+
Chr3	6363830	6363872	+
Chr3	6475064	6475117	+
Chr3	6475285	6475449	+
Chr3	6475481	6475545	+
Chr3	6476538	6476641	+
Chr3	6485802	6485864	+
Chr3	6606984	6607033	+
Chr3	6645386	6645445	+
Chr3	6647903	6647955	+
Chr3	6664919	6665056	+
Chr3	6665447	6665527	+
Chr3	6687863	6687897	+
Chr3	6687931	6687965	+
Chr3	6688981	6689074	+
Chr3	6689265	6689333	+
Chr3	6689428	6689493	+
Chr3	6773575	6773616	+
Chr3	6841687	6841735	+
Chr3	6841965	6842002	+
Chr3	6868294	6868343	+
Chr3	6877248	6877303	+
Chr3	6961498	6961551	+
Chr3	6969458	6969521	+
Chr3	7116835	7116899	+
Chr3	7116987	7117040	+
Chr3	7118541	7118643	+
Chr3	7159154	7159220	+
Chr3	7245518	7245569	+
Chr3	7326879	7326919	+
Chr3	7639615	7639661	+
Chr3	7835274	7835330	+
Chr3	7835786	7835848	+
Chr3	7836707	7836781	+
Chr3	7837692	7837737	+
Chr3	7838807	7838849	+
Chr3	7907441	7907484	+
Chr3	7907751	7907869	+
Chr3	7907955	7908006	+
Chr3	7908207	7908281	+
Chr3	7913424	7913493	+
Chr3	7915878	7916002	+
Chr3	7948758	7948820	+
Chr3	7964486	7964595	+
Chr3	7964784	7964822	+
Chr3	8113532	8113577	+
Chr3	8113945	8114115	+
Chr3	8114275	8114309	+
Chr3	8114376	8114444	+
Chr3	8114572	8114611	+
Chr3	8152653	8152692	+
Chr3	8153363	8153413	+
Chr3	8153527	8153606	+
Chr3	8309907	8309967	+
Chr3	8310324	8310384	+
Chr3	8310468	8310585	+
Chr3	8322059	8322115	+
Chr3	8420873	8420924	+
Chr3	8420982	8421027	+
Chr3	8422334	8422350	+
Chr3	8469968	8470000	+
Chr3	8475539	8475604	+
Chr3	8504269	8504330	+
Chr3	8504761	8504805	+
Chr3	8508076	8508116	+
Chr3	8560174	8560225	+
Chr3	8592681	8592740	+
Chr3	8641960	8642027	+
Chr3	8642098	8642171	+
Chr3	8642263	8642328	+
Chr3	8642341	8642613	+
Chr3	8642977	8643067	+
Chr3	8643133	8643208	+
Chr3	8643245	8643346	+
Chr3	8643701	8643750	+
Chr3	8686109	8686157	+
Chr3	8686192	8686228	+
Chr3	8687103	8687238	+
Chr3	8727832	8727869	+
Chr3	8962376	8962412	+
Chr3	8962542	8962596	+
Chr3	8962952	8963057	+
Chr3	8963396	8963480	+
Chr3	8963934	8964049	+
Chr3	9188273	9188332	+
Chr3	9189142	9189217	+
Chr3	9248445	9248490	+
Chr3	9354256	9354346	+
Chr3	9354597	9354695	+
Chr3	9354963	9354990	+
Chr3	9355008	9355088	+
Chr3	9356560	9356603	+
Chr3	9357061	9357094	+
Chr3	9357224	9357309	+
Chr3	9407255	9407315	+
Chr3	9409570	9409677	+
Chr3	9409854	9409918	+
Chr3	9530203	9530263	+
Chr3	9538486	9538524	+
Chr3	9538691	9538721	+
Chr3	9543854	9543916	+
Chr3	9758991	9759036	+
Chr3	9759183	9759265	+
Chr3	9828264	9828386	+
Chr3	9828468	9828527	+
Chr3	9893453	9893505	+
Chr3	9893591	9893639	+
Chr3	9894803	9894854	+
Chr3	9895626	9895680	+
Chr3	9895773	9895801	+
Chr3	9895812	9895897	+
Chr3	10025382	10025432	+
Chr3	10069596	10069643	+
Chr3	10069720	10069779	+
Chr3	10069858	10069916	+
Chr3	10072023	10072065	+
Chr3	10072167	10072190	+
Chr3	10072295	10072356	+
Chr3	10256633	10256664	+
Chr3	10315948	10315988	+
Chr3	10316882	10316927	+
Chr3	10506721	10506789	+
Chr3	10508893	10508919	+
Chr3	11006270	11006363	+
Chr3	11033996	11034063	+
Chr3	11154255	11154322	+
Chr3	11257335	11257392	+
Chr3	11291415	11291484	+
Chr3	11926274	11926330	+
Chr3	13079441	13079551	+
Chr3	13593590	13593646	+
Chr3	13838709	13838785	+
Chr3	13843526	13843583	+
Chr3	13852135	13852201	+
Chr3	13861209	13861279	+
Chr3	13861715	13861783	+
Chr3	14088276	14088337	+
Chr3	14090511	14090548	+
Chr3	14192947	14193023	+
Chr3	14193129	14193180	+
Chr3	14193270	14193345	+
Chr3	14195808	14195846	+
Chr3	14197335	14197403	+
Chr3	14199751	14199980	+
Chr3	14200076	14200124	+
Chr3	14200133	14200523	+
Chr3	14200662	14200857	+
Chr3	14200886	14200963	+
Chr3	14201208	14201398	+
Chr3	14201403	14201574	+
Chr3	14203356	14203432	+
Chr3	14203538	14203589	+
Chr3	14203679	14203754	+
Chr3	15870523	15870588	-
Chr3	15902708	15902807	-
Chr3	15952211	15952301	-
Chr3	15952314	15952497	-
Chr3	16048791	16048873	-
Chr3	16049093	16049167	-
Chr3	16219273	16219319	+
Chr3	16219408	16219446	+
Chr3	16221058	16221079	+
Chr3	16379708	16379769	+
Chr3	16379828	16379892	+
Chr3	16380723	16380750	+
Chr3	16472987	16473043	-
Chr3	16525614	16525642	+
Chr3	16525835	16525900	+
Chr3	16525909	16526144	+
Chr3	16526930	16527044	+
Chr3	16527200	16527259	+
Chr3	16527342	16527398	+
Chr3	16527431	16527483	+
Chr3	16527511	16527733	+
Chr3	16527996	16528107	+
Chr3	16528323	16528395	+
Chr3	16528445	16528475	+
Chr3	16620418	16620557	-
Chr3	16620908	16621008	-
Chr3	16622844	16622873	-
Chr3	16752765	16752806	-
Chr3	16843812	16843876	+
Chr3	16907810	16907843	-
Chr3	17131845	17131907	-
Chr3	17178623	17178699	-
Chr3	17179587	17179680	-
Chr3	17189598	17189680	+
Chr3	17439199	17439285	-
Chr3	17473816	17473905	-
Chr3	17494424	17494502	-
Chr3	17526075	17526126	-
Chr3	17679983	17680039	-
Chr3	17748346	17748419	-
Chr3	17908580	17908625	-
Chr3	17974784	17974839	-
Chr3	18362960	18362984	-
Chr3	18363562	18363621	-
Chr3	18404372	18404461	-
Chr3	18441804	18441943	-
Chr3	18558614	18558814	-
Chr3	18827070	18827140	-
Chr3	18828657	18828720	-
Chr3	18891084	18891240	-
Chr3	18896530	18896589	-
Chr3	18896590	18896659	-
Chr3	18896707	18896824	-
Chr3	18923230	18923272	-
Chr3	19045219	19045300	-
Chr3	19118015	19118119	-
Chr3	19164965	19164976	-
Chr3	19187007	19187058	+
Chr3	19188040	19188156	+
Chr3	19227561	19227621	-
Chr3	19239891	19240000	+
Chr3	19240058	19240127	+
Chr3	19240152	19240323	+
Chr3	19241587	19241664	+
Chr3	19242069	19242167	+
Chr3	19268256	19268316	-
Chr3	19329497	19329630	+
Chr3	19330169	19330233	+
Chr3	19331296	19331346	+
Chr3	19349936	19350012	-
Chr3	19570729	19570840	+
Chr3	19582224	19582269	+
Chr3	19585268	19585315	+
Chr3	19590674	19590735	+
Chr3	19590856	19590907	+
Chr3	19707911	19707987	+
Chr3	19709289	19709311	+
Chr3	19709545	19709647	+
Chr3	19709717	19709829	+
Chr3	20006176	20006299	+
Chr3	20007618	20007676	+
Chr3	20007812	20007981	+
Chr3	20007988	20008028	+
Chr3	20011986	20012018	+
Chr3	20040812	20040847	+
Chr3	20075460	20075558	+
Chr3	20079786	20079888	+
Chr3	20236746	20236797	+
Chr3	20240435	20240485	+
Chr3	20296380	20296502	+
Chr3	20297437	20297524	+
Chr3	20297899	20297917	+
Chr3	20298124	20298196	+
Chr3	20298296	20298347	+
Chr3	20298367	20298437	+
Chr3	20346980	20347049	+
Chr3	20543382	20543430	+
Chr3	20544157	20544198	+
Chr3	20544635	20544698	+
Chr3	20553765	20553857	+
Chr3	20554093	20554121	+
Chr3	20554498	20554550	+
Chr3	20554584	20554663	+
Chr3	20554910	20554959	+
Chr3	20555041	20555117	+
Chr3	20555429	20555489	+
Chr3	20642877	20642968	+
Chr3	20737348	20737378	+
Chr3	20737516	20737605	+
Chr3	20776820	20776870	+
Chr3	20778659	20778741	+
Chr3	20827890	20827950	+
Chr3	21291004	21291102	-
Chr3	21291418	21291488	-
Chr3	21292143	21292208	-
Chr3	21296685	21296727	-
Chr3	21296980	21297046	-
Chr3	21298581	21298649	-
Chr3	21298876	21298971	-
Chr3	21447587	21447657	-
Chr3	21468294	21468354	-
Chr3	21690448	21690499	-
Chr3	21811497	21811566	-
Chr3	21826382	21826432	-
Chr3	22079997	22080068	-
Chr3	22169290	22169350	-
Chr3	22245654	22245705	-
Chr3	23433966	23434044	-
Chr4	13867	13896	+
Chr4	14257	14297	+
Chr4	14894	14920	+
Chr4	15703	15766	+
Chr4	292281	292296	+
Chr4	552107	552146	+
Chr4	552218	552290	+
Chr4	567350	567379	+
Chr4	691445	691478	+
Chr4	691852	691889	+
Chr4	730522	730592	+
Chr4	730670	730764	+
Chr4	942776	942836	+
Chr4	942914	942951	+
Chr4	943030	943072	+
Chr4	943587	943627	+
Chr4	972765	972852	+
Chr4	973184	973197	+
Chr4	973425	973576	+
Chr4	1040021	1040096	+
Chr4	1069232	1069272	+
Chr4	1069886	1069965	+
Chr4	1070525	1070579	+
Chr4	1105845	1105904	+
Chr4	1106448	1106505	+
Chr4	1106597	1106638	+
Chr4	1130821	1130911	+
Chr4	1132155	1132193	+
Chr4	1146557	1146597	+
Chr4	1155910	1155949	+
Chr4	1275595	1275648	+
Chr4	1580328	1580357	+
Chr4	1582770	1582808	+
Chr4	1584873	1584908	+
Chr4	2124603	2124712	+
Chr4	2124715	2124774	+
Chr4	2126477	2126513	+
Chr4	2291329	2291383	+
Chr4	2291931	2292012	+
Chr4	2292410	2292466	+
Chr4	2538002	2538049	+
Chr4	2538138	2538160	+
Chr4	2567727	2567844	+
Chr4	2573755	2573805	+
Chr4	2573951	2574007	+
Chr4	2574327	2574417	+
Chr4	2575983	2576027	+
Chr5	35218	35238	-
Chr5	35349	35483	-
Chr5	36095	36177	-
Chr5	166264	166325	-
Chr5	263851	264038	-
Chr5	267063	267155	-
Chr5	267192	267239	-
Chr5	269202	269272	-
Chr5	471079	471132	-
Chr5	554323	554377	-
Chr5	555903	555965	-
Chr5	628402	628477	-
Chr5	638613	638802	-
Chr5	639818	639925	-
Chr5	640285	640381	-
Chr5	640769	640931	-
Chr5	684838	684875	-
Chr5	685094	685142	-
Chr5	685888	685945	-
Chr5	686175	686281	-
Chr5	686380	686460	-
Chr5	687581	687714	-
Chr5	687719	687736	-
Chr5	687805	687892	-
Chr5	709847	709912	-
Chr5	710985	711097	-
Chr5	711163	711231	-
Chr5	711260	711283	-
Chr5	763036	763128	-
Chr5	922404	922537	-
Chr5	1060735	1060757	-
Chr5	1060855	1060906	-
Chr5	1084770	1084852	-
Chr5	1085144	1085270	-
Chr5	1250918	1250984	-
Chr5	1271951	1272038	-
Chr5	1273642	1273770	-
Chr5	1275144	1275249	-
Chr5	1277372	1277431	-
Chr5	1297415	1297489	-
Chr5	1299308	1299400	-
Chr5	1303956	1304007	-
Chr5	1305201	1305273	-
Chr5	1305274	1305330	-
Chr5	1374186	1374231	-
Chr5	1417107	1417199	-
Chr5	1417469	1417530	-
Chr5	1535083	1535128	-
Chr5	1721040	1721068	-
Chr5	1780394	1780431	-
Chr5	1965014	1965194	-
Chr5	1992884	1992979	-
Chr5	2020703	2020753	-
Chr5	2025093	2025152	-
Chr5	2119309	2119365	-
Chr5	2182116	2182176	-
Chr5	2323854	2323919	-
Chr5	2324510	2324544	-
Chr5	2525790	2525854	-
Chr5	2528484	2528592	-
Chr5	2642505	2642569	-
Chr5	2652052	2652183	-
Chr5	2808217	2808291	-
Chr5	2859901	2859961	-
Chr5	3083933	3083984	-
Chr5	3085102	3085218	-
Chr5	3089943	3090004	-
Chr5	3284641	3284697	-
Chr5	3767463	3767512	-
Chr5	3767526	3767567	-
Chr5	3916314	3916423	-
Chr5	3925553	3925612	-
Chr5	4205072	4205172	-
Chr5	4205395	4205448	-
Chr5	4205978	4206038	-
Chr5	4206166	4206262	-
Chr5	4358568	4358656	-
Chr5	4374725	4374861	-
Chr5	4374982	4375040	-
Chr5	4452176	4452248	-
Chr5	4452308	4452338	-
Chr5	4860993	4861074	-
Chr5	4863040	4863110	-
Chr5	5000079	5000153	-
Chr5	5004360	5004406	-
Chr5	5044928	5045017	-
Chr5	5261715	5261762	-
Chr5	5291062	5291127	-
Chr5	5292737	5292778	-
Chr5	5520215	5520292	-
Chr5	5525147	5525255	-
Chr5	5533958	5534034	-
Chr5	5661642	5661687	-
Chr5	5990017	5990089	-
Chr5	6094549	6094595	-
Chr5	6509543	6509638	-
Chr5	6930613	6930666	-
Chr5	6930740	6930839	-
Chr5	6932310	6932408	-
Chr5	6934495	6934562	-
Chr5	7109819	7109939	-
Chr5	7145154	7145269	-
Chr5	7249822	7249897	-
Chr5	7249951	7250052	-
Chr5	7365656	7365693	-
Chr5	7366442	7366484	-
Chr5	7409465	7409559	-
Chr5	7475136	7475249	-
Chr5	7579757	7579824	-
Chr5	7582659	7582731	-
Chr5	7964638	7964672	-
Chr5	8131560	8131623	-
Chr5	8310367	8310444	+
Chr5	8339639	8339715	-
Chr5	8341951	8341993	-
Chr5	8342370	8342459	-
Chr5	8416803	8416903	-
Chr5	8418353	8418455	-
Chr5	8418518	8418545	-
Chr5	8472439	8472519	-
Chr5	8486735	8486788	-
Chr5	8518610	8518712	-
Chr5	8519671	8519731	-
Chr5	8558485	8558561	-
Chr5	8635282	8635336	-
Chr5	8759253	8759301	-
Chr5	8891960	8892011	-
Chr5	9287048	9287080	-
Chr5	9401640	9401773	-
Chr5	9408139	9408211	-
Chr5	9408382	9408514	-
Chr5	9409627	9409699	-
Chr5	9714840	9714943	-
Chr5	9716064	9716172	-
Chr5	9781381	9781448	-
Chr5	9783494	9783556	-
Chr5	9874801	9874906	-
Chr5	9875569	9875688	-
Chr5	10027870	10027942	-
Chr5	10347489	10347603	-
Chr5	10540755	10540944	-
Chr5	10541040	10541168	-
Chr5	10541413	10541493	-
Chr5	10542489	10542591	-
Chr5	13108629	13108716	-
Chr5	13481806	13481894	-
Chr5	13901511	13901698	-
Chr5	13901881	13901955	-
Chr5	13901964	13902029	-
Chr5	13902123	13902211	-
Chr5	13902291	13902322	-
Chr5	13958639	13958686	-
Chr5	14254819	14254922	-
Chr5	14537738	14537796	-
Chr5	14815697	14815770	-
Chr5	14999042	14999136	-
Chr5	14999236	14999303	-
Chr5	15059870	15059955	-
Chr5	15224219	15224329	-
Chr5	15224368	15224488	-
Chr5	16065284	16065394	-
Chr5	16131709	16131949	-
Chr5	16133907	16134018	-
Chr5	16134440	16134568	-
Chr5	16185548	16185668	-
Chr5	16185779	16185907	-
Chr5	16186541	16186748	-
Chr5	16186775	16186838	-
Chr5	16187230	16187452	-
Chr5	16189831	16189947	-
Chr5	16190238	16190560	-
Chr5	16190645	16190875	-
Chr5	16190942	16191020	-
Chr5	16192341	16192478	-
Chr5	16192572	16192999	-
Chr5	16193308	16193626	-
Chr5	16194512	16194604	-
Chr5	16194673	16194730	-
Chr5	16194821	16194902	-
Chr5	16475582	16475653	-
Chr5	16536474	16536684	-
Chr5	16542247	16542324	-
Chr5	16807790	16807934	-
Chr5	16808928	16808997	-
Chr5	16809201	16809281	-
Chr5	16822837	16822898	-
Chr5	16913400	16913490	-
Chr5	16913674	16913713	-
Chr5	16920154	16920209	-
Chr5	17218839	17218911	-
Chr5	17463135	17463272	-
Chr5	17465506	17465598	-
Chr5	17465781	17465824	-
Chr5	17555227	17555307	-
Chr5	17662243	17662375	-
Chr5	17751313	17751390	-
Chr5	17842680	17842751	-
Chr5	17842764	17842795	-
Chr5	18058265	18058323	+
Chr5	18087420	18087470	-
Chr5	18278170	18278252	-
Chr5	18369424	18369565	-
Chr5	18369648	18369754	-
Chr5	18381993	18382090	-
Chr5	18405853	18405913	-
Chr5	18409463	18409497	+
Chr5	18409503	18409551	+
Chr5	18409611	18409699	+
Chr5	18410302	18410338	+
Chr5	18411349	18411417	+
Chr5	18431184	18431224	+
Chr5	18444788	18444846	+
Chr5	18560082	18560156	+
Chr5	18560205	18560239	+
Chr5	18699347	18699404	+
Chr5	18719680	18719707	-
Chr5	18734964	18735085	-
Chr5	18762573	18762811	-
Chr5	18831682	18831763	+
Chr5	18839583	18839646	+
Chr5	18843225	18843267	+
Chr5	18843296	18843311	+
Chr5	18844753	18844798	+
Chr5	18844801	18844871	+
Chr5	18846770	18846807	+
Chr5	18853005	18853081	+
Chr5	18864377	18864403	+
Chr5	18865057	18865163	+
Chr5	18869452	18869496	+
Chr5	18975653	18975674	+
Chr5	19085482	19085501	+
Chr5	19086828	19086855	+
Chr5	19167976	19168052	+
Chr5	19168237	19168290	+
Chr5	19180783	19180834	+
Chr5	19183991	19184060	+
Chr5	19184280	19184340	+
Chr5	19184450	19184509	+
Chr5	19184654	19184682	+
Chr5	19184979	19185024	+
Chr5	19185118	19185257	+
Chr5	19208551	19208591	+
Chr5	19320885	19320938	+
Chr5	19321838	19321949	+
Chr5	19348169	19348228	+
Chr5	19350244	19350288	+
Chr5	19369864	19369915	+
Chr5	19377607	19377665	+
Chr5	19398449	19398494	+
Chr5	19398508	19398552	+
Chr5	19398630	19398650	+
Chr5	19398658	19398731	+
Chr5	19399097	19399199	+
Chr5	19399203	19399215	+
Chr5	19399239	19399270	+
Chr5	19399274	19399333	+
Chr5	19400394	19400433	+
Chr5	19400728	19400769	+
Chr5	19401228	19401257	+
Chr5	19401505	19401584	+
Chr5	19611392	19611426	+
Chr5	19612069	19612120	+
Chr5	19718505	19718556	+
Chr5	19719203	19719259	+
Chr5	19721304	19721379	+
Chr5	19851390	19851454	+
Chr5	20052490	20052560	+
Chr5	20416739	20416758	+
Chr5	20418260	20418308	+
Chr5	20690908	20690959	+
Chr5	20692715	20692800	+
Chr5	20729713	20729752	+
Chr5	20730822	20730877	+
Chr5	20731167	20731187	+
Chr5	20731228	20731268	+
Chr5	20731978	20732007	+
Chr5	20732154	20732215	+
Chr5	20732371	20732416	+
Chr5	20765384	20765500	+
Chr5	20765673	20765781	+
Chr5	20765782	20765995	+
Chr5	20766104	20766230	+
Chr5	20767564	20767590	+
Chr5	20768489	20768529	+
Chr5	20807268	20807336	+
Chr5	20828362	20828435	+
Chr5	20866768	20866863	+
Chr5	21112541	21112601	+
Chr5	21241035	21241128	+
Chr5	21241511	21241543	+
Chr5	21241759	21241952	+
Chr5	21242129	21242204	+
Chr5	21242416	21242452	+
Chr5	21242478	21242584	+
Chr5	21242634	21242701	+
Chr5	21242899	21243051	+
Chr5	21317181	21317210	+
Chr5	21319665	21319712	+
Chr5	21341007	21341059	+
Chr5	21342381	21342446	+
Chr5	21387065	21387147	+
Chr5	21387270	21387407	+
Chr5	21464228	21464267	+
Chr5	21549462	21549511	+
Chr5	21597033	21597072	+
Chr5	21645178	21645217	+
Chr5	21645512	21645576	+
Chr5	21647180	21647258	+
Chr5	21690571	21690618	+
Chr5	21703241	21703263	+
Chr5	21709736	21709791	+
Chr5	21716395	21716429	+
Chr5	21716913	21716942	+
Chr5	21960069	21960144	+
Chr5	22103253	22103296	+
Chr5	22393327	22393402	+
Chr5	22404264	22404331	+
Chr5	22493631	22493856	+
Chr5	22539493	22539574	+
Chr5	22539797	22539870	+
Chr5	22603794	22603869	+
Chr5	22667697	22667741	+
Chr5	22683358	22683416	+
Chr5	22687287	22687358	+
Chr5	22687521	22687609	+
Chr5	22689287	22689429	+
Chr5	22736957	22736990	+
Chr5	22742684	22742800	+
Chr5	22819209	22819275	+
ChrC	23477	23560	+
ChrC	76289	76373	+
ChrC	84124	84168	+
Chr5	3399694	3399740	+
Chr5	3409368	3409403	+
Chr5	3426404	3426445	-
Chr5	3429000	3429051	-
Chr5	3429221	3429269	-
Chr5	3429881	3429911	-
Chr5	3430004	3430066	-
Chr5	3430234	3430301	-
Chr5	3445551	3445589	-
Chr5	3445812	3445856	-
Chr5	3449307	3449370	-
Chr5	3449729	3449765	-
Chr5	3450147	3450173	-
Chr5	3452613	3452669	-
Chr5	3454182	3454225	-
Chr5	3455446	3455520	-
Chr5	3455802	3455949	-
Chr5	3456178	3456278	-
Chr5	3456835	3456884	-
Chr5	3456955	3457030	-
Chr5	3457065	3457104	-
Chr5	3460935	3460993	-
Chr5	3461397	3461450	-
Chr5	3464613	3464693	+
Chr5	3465001	3465073	-
Chr5	3465001	3465073	+
Chr5	3472677	3472740	-
Chr5	3491219	3491237	-
Chr5	3491426	3491454	-
Chr5	3491464	3491498	-
Chr5	3492896	3492941	-
Chr5	3494447	3494478	-
Chr5	3495682	3495740	+
Chr5	3496405	3496431	+
Chr5	3497604	3497623	-
Chr5	3497604	3497623	+
Chr5	3497896	3497952	+
Chr5	3497896	3497952	-
Chr5	3498034	3498074	-
Chr5	3498034	3498074	+
Chr5	3499022	3499078	+
Chr5	3499022	3499078	-
Chr5	3500232	3500274	-
Chr5	3500232	3500274	+
Chr5	3510703	3510878	+
Chr5	3511788	3511846	-
Chr5	3511873	3511973	+
Chr5	3512580	3512645	+
Chr5	3512936	3513034	+
Chr5	3515982	3516019	-
Chr5	3525425	3525474	+
Chr5	3526088	3526146	-
Chr5	3526809	3526874	+
Chr5	3536753	3536803	+
Chr5	3553678	3553694	+
Chr5	3554683	3554735	-
Chr5	3554683	3554735	+
Chr5	3555008	3555052	+
Chr5	3555250	3555293	-
Chr5	3555772	3555857	+
Chr5	3555928	3555957	-
Chr5	3555928	3555957	+
Chr5	3556059	3556170	+
Chr5	3556478	3556542	+
Chr5	3561254	3561331	+
Chr5	3569434	3569472	+
Chr5	3617908	3617961	-
Chr5	3618029	3618100	-
Chr5	3618435	3618484	-
Chr5	3622792	3622818	+
Chr5	3626461	3626526	+
Chr5	3645826	3645846	+
Chr5	3649171	3649249	-
Chr5	3649171	3649249	+
Chr5	3673078	3673122	+
Chr5	3673078	3673122	-
Chr5	3673881	3673930	+
Chr5	3674456	3674491	+
Chr5	3676758	3676859	+
Chr5	3677191	3677245	+
Chr5	3677956	3678015	+
Chr5	3677960	3678015	-
Chr5	3678435	3678458	+
Chr5	3678621	3678718	+
Chr5	3678793	3678859	+
Chr5	3685990	3686035	-
Chr5	3687010	3687040	-
Chr5	3710468	3710494	-
Chr5	3711372	3711456	-
Chr5	3713287	3713306	-
Chr5	3713309	3713341	-
Chr5	3713445	3713491	-
Chr5	3719099	3719169	+
Chr5	3719193	3719263	+
Chr5	3719205	3719263	-
Chr5	3719881	3719926	+
Chr5	3719936	3719981	+
Chr5	3720235	3720373	+
Chr5	3720462	3720554	+
Chr5	3720583	3720765	-
Chr5	3720814	3720881	-
Chr5	3721040	3721099	+
Chr5	3734067	3734070	-
Chr5	3734172	3734212	-
Chr5	3734829	3734861	-
Chr5	3735769	3735829	-
Chr5	3745096	3745143	+
Chr5	3745241	3745379	-
Chr5	3745241	3745379	+
Chr5	3745385	3745425	+
Chr5	3745556	3745599	-
Chr5	3745681	3745909	+
Chr5	3745930	3746007	-
Chr5	3754412	3754478	+
Chr5	3754875	3754922	-
Chr5	3754875	3754925	+
Chr5	3755053	3755098	+
Chr5	3755134	3755292	+
Chr5	3755684	3755733	+
Chr5	3755823	3755902	+
Chr5	3756161	3756254	+
Chr5	3756400	3756452	+
Chr5	3756587	3756641	+
Chr5	3756822	3756915	+
Chr5	3757589	3757627	+
Chr5	3757669	3757783	+
Chr5	3757961	3757987	+
Chr5	3759499	3759577	+
Chr5	3760391	3760434	+
Chr5	3760531	3760601	+
Chr5	3762036	3762074	-
Chr5	3762504	3762541	-
Chr5	3762668	3762755	-
Chr5	3762977	3763031	-
Chr5	3763687	3763709	-
Chr5	3764325	3764368	-
Chr5	3764508	3764523	-
Chr5	3764832	3764879	-
Chr5	3765324	3765373	-
Chr5	3765707	3765735	-
Chr5	3765776	3765800	-
Chr5	3766802	3766812	-
Chr5	3767034	3767057	-
Chr5	3767351	3767397	-
Chr5	3767817	3767863	-
Chr5	3768184	3768215	-
Chr5	3768645	3768684	-
Chr5	3768758	3768777	-
Chr5	3771083	3771128	-
Chr5	3772986	3773029	+
Chr5	3773111	3773164	+
Chr5	3773586	3773631	+
Chr5	3773886	3773909	+
Chr5	3774442	3774508	+
Chr5	3775099	3775155	+
Chr5	3775265	3775366	+
Chr5	3775711	3775759	+
Chr5	3776079	3776181	-
Chr5	3776079	3776181	+
Chr5	3777307	3777345	-
Chr5	3777307	3777345	+
Chr5	3777654	3777703	-
Chr5	3777743	3777862	+
Chr5	3778049	3778145	+
Chr5	3778049	3778145	-
Chr5	3779695	3779726	+
Chr5	3782220	3782290	+
Chr5	3782220	3782290	-
Chr5	3784319	3784385	+
Chr5	3784425	3784556	+
Chr5	3784425	3784500	-
Chr5	3784673	3784756	+
Chr5	3784867	3784929	+
Chr5	3791859	3791930	-
Chr5	3791931	3791999	-
Chr5	3792258	3792274	-
Chr5	3799580	3799628	+
Chr5	3799665	3799705	+
Chr5	3802283	3802341	-
Chr5	3804887	3804927	-
Chr5	3805027	3805071	-
Chr5	3805205	3805294	-
Chr5	3805597	3805666	-
Chr5	3806677	3806721	-
Chr5	3807163	3807205	-
Chr5	3814108	3814137	-
Chr5	3814318	3814356	-
Chr5	3814599	3814654	-
Chr5	3816618	3816661	-
Chr5	3817211	3817228	-
Chr5	3817591	3817633	-
Chr5	3819874	3819926	-
Chr5	3822038	3822110	-
Chr5	3859598	3859626	-
Chr5	3859962	3860006	-
Chr5	3862246	3862282	-
Chr5	3863549	3863579	-
Chr5	3866229	3866291	+
Chr5	3868873	3868945	-
Chr5	3869341	3869412	-
Chr5	3915670	3915706	-
Chr5	3922277	3922319	-
Chr5	3923213	3923266	-
Chr5	3923616	3923678	-
Chr5	3923894	3923963	-
Chr5	3928322	3928369	-
Chr5	3929099	3929162	-
Chr5	3931979	3932029	+
Chr5	3941855	3941894	-
Chr5	3941985	3942037	-
Chr5	3942520	3942570	-
Chr5	3942875	3942927	-
Chr5	3942931	3942963	-
Chr5	3943955	3944044	-
Chr5	3944269	3944314	-
Chr5	3944398	3944426	-
Chr5	3949207	3949251	+
Chr5	3949207	3949251	-
Chr5	3954536	3954575	-
Chr5	3955126	3955135	-
Chr5	3955180	3955230	-
Chr5	3958274	3958343	+
Chr5	3974657	3974701	-
Chr5	3995797	3995846	+
Chr5	3996626	3996716	-
Chr5	3996626	3996716	+
Chr5	3998224	3998297	+
Chr5	3998224	3998297	-
Chr5	4003163	4003203	-
Chr5	4005862	4005871	-
Chr5	4005953	4005965	-
Chr5	4007536	4007575	-
Chr5	4007660	4007726	-
Chr5	4007740	4007760	-
Chr5	4007865	4007926	-
Chr5	4010687	4010729	-
Chr5	4011006	4011027	-
Chr5	4011512	4011551	-
Chr5	4013915	4013979	+
Chr5	4014342	4014396	-
Chr5	4014342	4014396	+
Chr5	4014847	4014886	+
Chr5	4014847	4014886	-
Chr5	4015630	4015693	-
Chr5	4019034	4019110	+
Chr5	4019059	4019110	-
Chr5	4048111	4048158	-
Chr5	4048450	4048514	-
Chr5	4049816	4049858	-
Chr5	4050725	4050768	-
Chr5	4050920	4051013	-
Chr5	4051227	4051236	-
Chr5	4051252	4051322	-
Chr5	4051537	4051577	-
Chr5	4052938	4052974	-
Chr5	4056370	4056417	-
Chr5	4056370	4056417	+
Chr5	4057038	4057069	+
Chr5	4057038	4057069	-
Chr5	4061010	4061044	-
Chr5	4069630	4069670	-
Chr5	4070180	4070220	-
Chr5	4083705	4083737	-
Chr5	4088648	4088710	+
Chr5	4095650	4095672	+
Chr5	4096367	4096416	-
Chr5	4096367	4096416	+
Chr5	4115092	4115130	-
Chr5	4116505	4116545	-
Chr5	4122638	4122752	+
Chr5	4123788	4123835	-
Chr5	4124917	4124969	-
Chr5	4128146	4128195	-
Chr5	4128146	4128195	+
Chr5	4130504	4130553	-
Chr5	4130779	4130820	-
Chr5	4130970	4131015	-
Chr5	4131165	4131203	-
Chr5	4131519	4131559	-
Chr5	4133920	4133982	+
Chr5	4137215	4137265	-
Chr5	4137548	4137587	-
Chr5	4137700	4137718	-
Chr5	4153840	4153878	-
Chr5	4153900	4153952	-
Chr5	4156719	4156765	+
Chr5	4156719	4156765	-
Chr5	4156863	4156927	+
Chr5	4156947	4157029	+
Chr5	4156947	4157029	-
Chr5	4157113	4157178	+
Chr5	4157720	4157854	+
Chr5	4157934	4157966	+
Chr5	4163962	4164006	-
Chr5	4177652	4177705	+
Chr5	4178403	4178434	+
Chr5	4179052	4179113	-
Chr5	4179052	4179117	+
Chr5	4179621	4179650	+
Chr5	4180041	4180081	+
Chr5	4189782	4189835	+
Chr5	4196965	4197017	-
[truncated: 6,024 more rows]

## Sheet: Supplemental Data Set 4
Supplemental Data Set 4: PPS only identified in control-treated tissue, in both biological replicates (high-confidence control-specific; N = 15,973).
Chromosome	Start	Stop	Strand
Chr1	32546	32583	-
Chr1	50310	50345	+
Chr1	57422	57472	+
Chr1	57564	57658	-
Chr1	57851	57888	+
Chr1	57869	57947	-
Chr1	58459	58520	-
Chr1	58910	58981	+
Chr1	63498	63606	+
Chr1	63612	63725	+
Chr1	63663	63722	-
Chr1	63760	63868	+
Chr1	64340	64368	+
Chr1	64382	64418	+
Chr1	64387	64437	-
Chr1	64552	64643	+
Chr1	64645	64726	+
Chr1	64753	64812	+
Chr1	64889	64914	+
Chr1	64948	64983	+
Chr1	64999	65041	+
Chr1	65094	65131	+
Chr1	65161	65258	+
Chr1	65316	65381	+
Chr1	65396	65456	+
Chr1	65506	65609	+
Chr1	65644	65701	+
Chr1	65898	66044	+
Chr1	66054	66106	+
Chr1	66147	66261	+
Chr1	66268	66330	+
Chr1	66342	66377	+
Chr1	66383	66449	+
Chr1	66518	66624	+
Chr1	66648	66749	+
Chr1	66824	66897	+
Chr1	66961	67075	+
Chr1	67218	67419	+
Chr1	67554	67610	+
Chr1	117167	117276	+
Chr1	117631	117714	+
Chr1	120739	120834	-
Chr1	120761	120830	+
Chr1	121294	121335	+
Chr1	121578	121722	+
Chr1	121728	121859	+
Chr1	121918	122025	-
Chr1	122074	122176	-
Chr1	122225	122282	+
Chr1	122231	122296	-
Chr1	122329	122445	-
Chr1	122365	122399	+
Chr1	122430	122467	+
Chr1	122468	122713	-
Chr1	122473	122518	+
Chr1	122527	122735	+
Chr1	122734	122885	-
Chr1	122756	122848	+
Chr1	122939	123066	-
Chr1	122951	123078	+
Chr1	123097	123155	-
Chr1	123241	123322	+
Chr1	123350	123542	+
Chr1	123574	123748	-
Chr1	123578	123658	+
Chr1	123662	123741	+
Chr1	123784	123865	-
Chr1	123814	123876	+
Chr1	123991	124053	+
Chr1	124123	124210	-
Chr1	124241	124284	+
Chr1	124433	124473	+
Chr1	124593	124632	+
Chr1	124716	124754	+
Chr1	124770	124795	-
Chr1	124920	124962	+
Chr1	125120	125186	-
Chr1	125281	125328	+
Chr1	125457	125579	+
Chr1	125507	125573	-
Chr1	125583	125641	+
Chr1	126075	126200	+
Chr1	126124	126188	-
Chr1	126317	126554	+
Chr1	126435	126570	-
Chr1	126848	126883	+
Chr1	126934	126972	+
Chr1	126989	127077	+
Chr1	127036	127071	-
Chr1	127204	127271	+
Chr1	127458	127556	+
Chr1	127459	127554	-
Chr1	127573	127631	+
Chr1	127688	127731	+
Chr1	128151	128235	+
Chr1	128292	128384	+
Chr1	128547	128611	+
Chr1	128967	129010	-
Chr1	129050	129096	+
Chr1	129720	129801	+
Chr1	130038	130086	+
Chr1	130101	130141	+
Chr1	130114	130149	-
Chr1	130143	130149	+
Chr1	130371	130413	-
Chr1	130371	130417	+
Chr1	157238	157276	+
Chr1	160455	160533	+
Chr1	162011	162063	-
Chr1	172514	172604	+
Chr1	172612	172648	+
Chr1	172769	172837	+
Chr1	180498	180572	-
Chr1	180686	180817	+
Chr1	222622	222689	+
Chr1	223579	223634	+
Chr1	225688	225746	+
Chr1	226282	226320	-
Chr1	226609	226655	-
Chr1	226838	226958	+
Chr1	232657	232728	+
Chr1	233261	233407	+
Chr1	233618	233694	+
Chr1	234150	234182	+
Chr1	234271	234499	+
Chr1	234514	234593	+
Chr1	235197	235281	+
Chr1	235236	235340	-
Chr1	235717	235819	+
Chr1	235844	235897	+
Chr1	236055	236117	+
Chr1	236181	236213	+
Chr1	236436	236523	+
Chr1	236832	236933	-
Chr1	236856	236941	+
Chr1	237089	237128	+
Chr1	237228	237298	+
Chr1	237357	237498	+
Chr1	237427	237490	-
Chr1	277503	277572	-
Chr1	277503	277581	+
Chr1	296937	296957	+
Chr1	314162	314214	+
Chr1	320387	320435	+
Chr1	330893	330983	-
Chr1	331577	331667	-
Chr1	332496	332584	-
Chr1	336028	336069	+
Chr1	336508	336622	-
Chr1	336699	336781	-
Chr1	336774	336835	+
Chr1	337363	337397	+
Chr1	337373	337464	-
Chr1	387583	387658	+
Chr1	388258	388311	+
Chr1	389225	389266	+
Chr1	441668	441733	+
Chr1	441671	441740	-
Chr1	441999	442074	+
Chr1	442002	442104	-
Chr1	442237	442332	+
Chr1	443356	443373	+
Chr1	443432	443486	+
Chr1	443502	443525	+
Chr1	443628	443719	+
Chr1	443978	444033	-
Chr1	443978	444033	+
Chr1	444247	444310	+
Chr1	444588	444634	+
Chr1	444845	444882	+
Chr1	445518	445582	+
Chr1	445696	445752	-
Chr1	445712	445813	+
Chr1	445843	445890	+
Chr1	445843	445897	-
Chr1	445927	445996	+
Chr1	462891	462994	+
Chr1	514094	514184	+
Chr1	514893	514911	-
Chr1	515092	515139	+
Chr1	552905	552957	+
Chr1	555629	555673	+
Chr1	555773	555813	+
Chr1	572835	572931	+
Chr1	573245	573302	+
Chr1	573469	573528	+
Chr1	573644	573677	+
Chr1	574119	574216	+
Chr1	574241	574501	+
Chr1	574426	574479	-
Chr1	574487	574538	-
Chr1	574747	574862	-
Chr1	597647	597707	+
Chr1	599902	599971	+
Chr1	608286	608353	+
Chr1	608388	608483	+
Chr1	608593	608621	+
Chr1	608824	608861	+
Chr1	642694	642750	-
Chr1	644130	644184	+
Chr1	645574	645653	+
Chr1	645898	645981	+
Chr1	646125	646188	-
Chr1	646449	646503	+
Chr1	646583	646689	+
Chr1	646592	646689	-
Chr1	647530	647554	+
Chr1	647923	647995	+
Chr1	648101	648186	+
Chr1	648101	648172	-
Chr1	649367	649422	+
Chr1	649921	649948	+
Chr1	650321	650423	-
Chr1	650637	650688	-
Chr1	651127	651149	+
Chr1	651127	651164	-
Chr1	651354	651382	-
Chr1	651775	651822	+
Chr1	656133	656187	+
Chr1	656616	656678	-
Chr1	656860	656907	+
Chr1	657455	657495	-
Chr1	657855	657868	-
Chr1	661223	661322	+
Chr1	662041	662138	+
Chr1	662129	662182	-
Chr1	667043	667068	+
Chr1	667049	667068	-
Chr1	667150	667208	+
Chr1	667531	667591	+
Chr1	669460	669499	+
Chr1	669749	669802	+
Chr1	684486	684539	+
Chr1	684486	684540	-
Chr1	684755	684777	-
Chr1	706092	706141	+
Chr1	706329	706370	+
Chr1	715006	715045	+
Chr1	716485	716547	-
Chr1	716684	716725	+
Chr1	716861	716955	+
Chr1	717694	717780	+
Chr1	717707	717779	-
Chr1	717846	717910	+
Chr1	719245	719326	-
Chr1	719246	719393	+
Chr1	720876	720990	-
Chr1	720889	720938	+
Chr1	721188	721226	+
Chr1	721592	721723	+
Chr1	721691	721747	-
Chr1	722342	722392	+
Chr1	722398	722475	+
Chr1	723861	723924	-
Chr1	724289	724321	+
Chr1	724754	724823	+
Chr1	724758	724812	-
Chr1	726041	726088	+
Chr1	731828	731880	+
Chr1	731998	732074	+
Chr1	732145	732253	+
Chr1	732254	732329	+
Chr1	732520	732628	-
Chr1	732535	732634	+
Chr1	732927	733002	-
Chr1	732940	732965	+
Chr1	733301	733393	+
Chr1	733304	733368	-
Chr1	733715	733796	-
Chr1	733832	733879	+
Chr1	733844	733992	-
Chr1	734116	734199	+
Chr1	734216	734333	+
Chr1	734241	734303	-
Chr1	734398	734465	+
Chr1	734587	734701	-
Chr1	734596	734676	+
Chr1	734749	734835	-
Chr1	734753	734829	+
Chr1	734839	734947	+
Chr1	734843	735018	-
Chr1	735044	735097	-
Chr1	735073	735116	+
Chr1	735405	735462	-
Chr1	735408	735464	+
Chr1	735507	735559	+
Chr1	735612	735666	-
Chr1	735667	735858	-
Chr1	735692	735827	+
Chr1	735902	736037	-
Chr1	735938	735999	+
Chr1	736048	736145	+
Chr1	736074	736151	-
Chr1	736412	736497	-
Chr1	736454	736478	+
Chr1	736937	736985	+
Chr1	736979	737063	-
Chr1	737232	737282	-
Chr1	737232	737282	+
Chr1	737285	737442	+
Chr1	737805	737862	-
Chr1	737916	737989	+
Chr1	752974	753155	-
Chr1	753043	753157	+
Chr1	753582	753644	+
Chr1	753746	753803	+
Chr1	753751	753824	-
Chr1	753852	753880	-
Chr1	753972	754032	+
Chr1	753974	754060	-
Chr1	794877	794942	+
Chr1	822956	823006	+
Chr1	823349	823410	+
Chr1	842935	842989	+
Chr1	843676	843748	+
Chr1	843687	843737	-
Chr1	869352	869390	+
Chr1	869657	869699	+
Chr1	869916	869977	+
Chr1	874322	874385	-
Chr1	875365	875447	+
Chr1	886915	886940	-
Chr1	887105	887149	+
Chr1	887224	887258	+
Chr1	887367	887401	+
Chr1	887533	887575	+
Chr1	887735	887852	-
Chr1	887923	888007	-
Chr1	887930	887987	+
Chr1	888058	888150	+
Chr1	888203	888281	-
Chr1	888258	888283	+
Chr1	888374	888496	+
Chr1	888977	889039	+
Chr1	889912	889965	-
Chr1	937410	937454	+
Chr1	949029	949105	+
Chr1	1011377	1011433	+
Chr1	1031910	1031965	+
Chr1	1041839	1041888	+
Chr1	1065740	1065792	+
Chr1	1068870	1068936	-
Chr1	1069577	1069637	-
Chr1	1075978	1076010	+
Chr1	1076118	1076162	+
Chr1	1079249	1079301	+
Chr1	1079411	1079468	+
Chr1	1079426	1079479	-
Chr1	1142072	1142134	+
Chr1	1142843	1142886	+
Chr1	1148808	1148903	-
Chr1	1148821	1148878	+
Chr1	1148927	1149009	+
Chr1	1149245	1149315	-
Chr1	1149791	1149848	+
Chr1	1150171	1150218	-
Chr1	1150391	1150454	-
Chr1	1150610	1150684	+
Chr1	1150960	1151079	+
Chr1	1151243	1151308	+
Chr1	1151502	1151545	-
Chr1	1152763	1152809	-
Chr1	1152878	1152912	-
Chr1	1153300	1153345	+
Chr1	1153717	1153759	+
Chr1	1156397	1156445	-
Chr1	1156401	1156445	+
Chr1	1163614	1163670	-
Chr1	1163616	1163671	+
Chr1	1164785	1164838	+
Chr1	1185853	1185982	+
Chr1	1186204	1186247	+
Chr1	1186260	1186372	-
Chr1	1186277	1186373	+
Chr1	1186616	1186653	+
Chr1	1186678	1186709	+
Chr1	1186762	1186805	+
Chr1	1186840	1186895	+
Chr1	1186989	1187031	-
Chr1	1187078	1187176	+
Chr1	1187303	1187337	+
Chr1	1187435	1187470	+
Chr1	1187643	1187680	+
Chr1	1187858	1187904	+
Chr1	1187935	1188009	+
Chr1	1187949	1188015	-
Chr1	1189584	1189643	+
Chr1	1189779	1189875	+
Chr1	1189994	1190065	+
Chr1	1190231	1190278	-
Chr1	1190233	1190280	+
Chr1	1190467	1190529	+
Chr1	1190537	1190607	+
Chr1	1190707	1190850	+
Chr1	1190880	1190905	+
Chr1	1190905	1190949	-
Chr1	1191224	1191256	+
Chr1	1215753	1215803	+
Chr1	1259836	1259890	+
Chr1	1283638	1283702	-
Chr1	1284627	1284690	+
Chr1	1285895	1285972	-
Chr1	1305321	1305369	+
Chr1	1332145	1332199	+
Chr1	1336024	1336086	+
Chr1	1336986	1337034	+
Chr1	1337000	1337062	-
Chr1	1337086	1337151	-
Chr1	1337091	1337151	+
Chr1	1337212	1337253	+
Chr1	1337513	1337579	+
Chr1	1337724	1337774	+
Chr1	1341339	1341394	+
Chr1	1341571	1341619	+
Chr1	1341792	1341847	-
Chr1	1341874	1341926	-
Chr1	1342135	1342194	+
Chr1	1361007	1361069	+
Chr1	1361116	1361179	+
Chr1	1361123	1361179	-
Chr1	1361317	1361363	+
Chr1	1366219	1366277	+
Chr1	1366445	1366458	+
Chr1	1366600	1366661	+
Chr1	1366806	1366825	+
Chr1	1367146	1367203	+
Chr1	1367612	1367642	-
Chr1	1368524	1368585	+
Chr1	1371309	1371356	-
Chr1	1374640	1374690	-
Chr1	1374643	1374691	+
Chr1	1382963	1383020	+
Chr1	1388880	1388922	+
Chr1	1396846	1396865	+
Chr1	1397010	1397050	+
Chr1	1397506	1397544	-
Chr1	1407058	1407127	-
Chr1	1408937	1409005	-
Chr1	1409356	1409420	+
Chr1	1409978	1410033	-
Chr1	1409983	1410033	+
Chr1	1410650	1410752	-
Chr1	1410663	1410732	+
Chr1	1416929	1416978	+
Chr1	1417325	1417361	+
Chr1	1420804	1420870	+
Chr1	1431485	1431602	-
Chr1	1431504	1431672	+
Chr1	1431702	1431861	+
Chr1	1431895	1432010	-
Chr1	1431963	1432060	+
Chr1	1432280	1432347	-
Chr1	1432291	1432351	+
Chr1	1432438	1432478	-
Chr1	1432442	1432571	+
Chr1	1432595	1432641	+
Chr1	1474619	1474669	-
Chr1	1478696	1478736	+
Chr1	1478738	1478803	-
Chr1	1492732	1492790	+
Chr1	1498628	1498692	+
Chr1	1499218	1499255	+
Chr1	1500599	1500679	+
Chr1	1500803	1500884	+
Chr1	1501703	1501762	+
Chr1	1515946	1515989	-
Chr1	1532052	1532092	+
Chr1	1532052	1532094	-
Chr1	1532337	1532364	-
Chr1	1532349	1532364	+
Chr1	1532730	1532770	+
Chr1	1533950	1534055	+
Chr1	1534013	1534059	-
Chr1	1547094	1547152	-
Chr1	1558346	1558446	+
Chr1	1559002	1559055	+
Chr1	1559095	1559166	+
Chr1	1559350	1559415	+
Chr1	1559423	1559498	+
Chr1	1559441	1559501	-
Chr1	1559615	1559665	+
Chr1	1563238	1563302	+
Chr1	1629574	1629637	+
Chr1	1633627	1633666	+
Chr1	1633943	1633982	+
Chr1	1635135	1635191	-
Chr1	1635372	1635424	-
Chr1	1650456	1650502	+
Chr1	1650852	1650887	-
Chr1	1650981	1651038	-
Chr1	1651121	1651171	-
Chr1	1651482	1651557	+
Chr1	1651746	1651757	-
Chr1	1651832	1651894	-
Chr1	1651832	1651923	+
Chr1	1652718	1652744	+
Chr1	1652966	1653019	-
Chr1	1654296	1654327	+
Chr1	1654450	1654500	-
Chr1	1654587	1654605	-
Chr1	1655685	1655748	-
Chr1	1655710	1655748	+
Chr1	1655829	1655949	+
Chr1	1656200	1656237	+
Chr1	1656394	1656457	+
Chr1	1657066	1657158	+
Chr1	1657120	1657158	-
Chr1	1657262	1657323	+
Chr1	1657262	1657333	-
Chr1	1657640	1657697	-
Chr1	1657713	1657751	-
Chr1	1657887	1657932	+
Chr1	1658660	1658699	+
Chr1	1660795	1660847	-
Chr1	1661013	1661053	+
Chr1	1661355	1661431	-
Chr1	1662066	1662132	+
Chr1	1699892	1699956	-
Chr1	1701408	1701446	+
Chr1	1701414	1701465	-
Chr1	1729577	1729651	+
Chr1	1764367	1764438	-
Chr1	1764368	1764427	+
Chr1	1764501	1764564	-
Chr1	1767165	1767250	+
Chr1	1801349	1801477	-
Chr1	1801363	1801399	+
Chr1	1802943	1802993	+
Chr1	1803197	1803295	-
Chr1	1803701	1803733	+
Chr1	1810710	1810751	-
Chr1	1811486	1811516	-
Chr1	1813385	1813428	-
Chr1	1821052	1821110	-
Chr1	1828850	1828904	-
Chr1	1828855	1828930	+
Chr1	1828954	1829043	+
Chr1	1829267	1829317	-
Chr1	1829459	1829517	-
Chr1	1830893	1830934	+
Chr1	1858354	1858447	-
Chr1	1858784	1858870	-
Chr1	1858897	1858995	-
Chr1	1858902	1859000	+
Chr1	1869598	1869653	+
Chr1	1869916	1869994	-
Chr1	1870758	1870831	-
Chr1	1870771	1870822	+
Chr1	1894629	1894688	+
Chr1	1916743	1916808	-
Chr1	1916755	1916878	+
Chr1	1917331	1917384	-
Chr1	1951099	1951199	+
Chr1	1951397	1951441	+
Chr1	1952442	1952510	+
Chr1	1960359	1960418	+
Chr1	1966179	1966247	-
Chr1	1966329	1966387	-
Chr1	1966337	1966392	+
Chr1	1966418	1966502	-
Chr1	1966448	1966497	+
Chr1	1966700	1966780	+
Chr1	1966809	1966842	+
Chr1	1966863	1966917	+
Chr1	1966867	1966917	-
Chr1	1967863	1967895	+
Chr1	1967902	1967952	+
Chr1	1967961	1968013	+
Chr1	1968225	1968273	+
Chr1	1968517	1968624	+
Chr1	2014675	2014713	+
Chr1	2052754	2052799	-
Chr1	2053559	2053643	-
Chr1	2053601	2053672	+
Chr1	2053994	2054052	+
Chr1	2055142	2055185	+
Chr1	2061265	2061330	-
Chr1	2061531	2061567	+
Chr1	2063411	2063507	+
Chr1	2066732	2066784	+
Chr1	2066732	2066794	-
Chr1	2090559	2090602	+
Chr1	2090797	2090852	-
Chr1	2096074	2096111	+
Chr1	2111056	2111062	+
Chr1	2113394	2113421	-
Chr1	2113917	2113950	+
Chr1	2113917	2113965	-
Chr1	2120331	2120421	+
Chr1	2131188	2131298	+
Chr1	2131225	2131310	-
Chr1	2131357	2131420	+
Chr1	2134512	2134566	+
Chr1	2135040	2135101	-
Chr1	2150487	2150564	+
Chr1	2150684	2150796	+
Chr1	2150872	2150943	+
Chr1	2151392	2151421	+
Chr1	2151473	2151528	+
Chr1	2151529	2151596	+
Chr1	2151813	2151848	+
Chr1	2151893	2151921	+
Chr1	2152203	2152326	+
Chr1	2152253	2152339	-
Chr1	2161469	2161565	-
Chr1	2161470	2161565	+
Chr1	2162258	2162312	+
Chr1	2178033	2178097	+
Chr1	2178914	2178983	-
Chr1	2179084	2179134	-
Chr1	2179107	2179150	+
Chr1	2179151	2179199	+
Chr1	2179292	2179355	+
Chr1	2179941	2179983	+
Chr1	2180256	2180329	+
Chr1	2180357	2180409	-
Chr1	2180744	2180794	+
Chr1	2180966	2181013	+
Chr1	2181378	2181432	+
Chr1	2181528	2181582	+
Chr1	2182324	2182398	-
Chr1	2182386	2182426	+
Chr1	2182820	2182844	+
Chr1	2182939	2182990	+
Chr1	2183217	2183286	-
Chr1	2183219	2183293	+
Chr1	2183962	2184027	+
Chr1	2187893	2187951	+
Chr1	2188134	2188210	+
Chr1	2190107	2190133	+
Chr1	2190256	2190306	+
Chr1	2190374	2190451	+
Chr1	2190599	2190643	+
Chr1	2192394	2192517	+
Chr1	2192645	2192679	+
Chr1	2193098	2193155	+
Chr1	2193533	2193576	+
Chr1	2193622	2193722	+
Chr1	2194712	2194780	+
Chr1	2209968	2210022	-
Chr1	2247995	2248073	-
Chr1	2248558	2248608	-
Chr1	2248673	2248787	-
Chr1	2248677	2248739	+
Chr1	2248741	2248879	+
Chr1	2257537	2257628	+
Chr1	2257726	2257760	+
Chr1	2257863	2257913	+
Chr1	2258232	2258313	-
Chr1	2258620	2258691	+
Chr1	2259999	2260061	+
Chr1	2281261	2281304	+
Chr1	2281410	2281514	+
Chr1	2281662	2281723	+
Chr1	2281876	2281927	+
Chr1	2281959	2282080	+
Chr1	2282125	2282344	+
Chr1	2286775	2286805	-
Chr1	2296982	2297088	+
Chr1	2310011	2310088	-
Chr1	2310173	2310242	+
Chr1	2310386	2310436	+
Chr1	2314053	2314105	+
Chr1	2314271	2314347	-
Chr1	2314273	2314373	+
Chr1	2314932	2314976	+
Chr1	2337358	2337389	+
Chr1	2337576	2337685	+
Chr1	2338221	2338268	+
Chr1	2338296	2338347	+
Chr1	2338445	2338516	+
Chr1	2338788	2338844	+
Chr1	2338928	2339036	+
Chr1	2339099	2339183	+
Chr1	2339244	2339347	+
Chr1	2360361	2360420	-
Chr1	2360530	2360594	+
Chr1	2360840	2360894	+
Chr1	2361184	2361216	+
Chr1	2361708	2361812	+
Chr1	2362009	2362060	+
Chr1	2362224	2362282	+
Chr1	2362414	2362483	-
Chr1	2362619	2362685	+
Chr1	2362751	2362805	+
Chr1	2363249	2363290	+
Chr1	2363364	2363436	-
Chr1	2363381	2363436	+
Chr1	2363540	2363626	-
Chr1	2363690	2363762	+
Chr1	2363857	2363900	+
Chr1	2364295	2364313	+
Chr1	2364295	2364346	-
Chr1	2364614	2364675	-
Chr1	2366004	2366051	+
Chr1	2370588	2370631	-
Chr1	2371481	2371530	+
Chr1	2371557	2371615	+
Chr1	2371571	2371617	-
Chr1	2372239	2372314	+
Chr1	2372463	2372504	+
Chr1	2372595	2372662	+
Chr1	2372783	2372823	+
Chr1	2373033	2373171	-
Chr1	2373092	2373217	+
Chr1	2373626	2373685	+
Chr1	2374079	2374094	+
Chr1	2391064	2391152	+
Chr1	2391159	2391215	+
Chr1	2405766	2405873	+
Chr1	2410754	2410819	+
Chr1	2421703	2421758	+
Chr1	2421715	2421759	-
Chr1	2429352	2429389	+
Chr1	2430204	2430241	+
Chr1	2430581	2430651	+
Chr1	2431085	2431135	+
Chr1	2431708	2431775	+
Chr1	2463175	2463260	-
Chr1	2463179	2463262	+
Chr1	2463374	2463421	-
Chr1	2463606	2463661	+
Chr1	2463958	2464051	+
Chr1	2464117	2464205	+
Chr1	2464220	2464260	+
Chr1	2464330	2464376	+
Chr1	2464629	2464693	+
Chr1	2474586	2474675	+
Chr1	2486524	2486630	-
Chr1	2491682	2491721	+
Chr1	2493012	2493113	+
Chr1	2495693	2495729	+
Chr1	2496538	2496592	+
Chr1	2497960	2497998	+
Chr1	2504342	2504427	-
Chr1	2504343	2504428	+
Chr1	2505031	2505077	+
Chr1	2505031	2505089	-
Chr1	2507513	2507563	+
Chr1	2507650	2507686	-
Chr1	2509808	2509921	+
Chr1	2509823	2509895	-
Chr1	2540127	2540163	+
Chr1	2540236	2540283	-
Chr1	2540236	2540284	+
Chr1	2573442	2573520	+
Chr1	2574371	2574423	+
Chr1	2574427	2574525	+
Chr1	2574656	2574733	+
Chr1	2575180	2575244	+
Chr1	2575271	2575322	+
Chr1	2575554	2575620	+
Chr1	2575696	2575803	+
Chr1	2575710	2575769	-
Chr1	2575956	2576038	+
Chr1	2576321	2576380	+
Chr1	2576609	2576623	+
Chr1	2580454	2580519	+
Chr1	2584676	2584719	+
Chr1	2586154	2586210	-
Chr1	2586496	2586557	+
Chr1	2586612	2586683	+
Chr1	2641252	2641274	+
Chr1	2641481	2641530	+
Chr1	2641527	2641603	-
Chr1	2668135	2668221	+
Chr1	2668268	2668384	+
Chr1	2668467	2668583	+
Chr1	2668777	2668815	+
Chr1	2669065	2669093	+
Chr1	2669245	2669289	+
Chr1	2669474	2669561	+
Chr1	2669639	2669689	+
Chr1	2669799	2669862	-
Chr1	2669799	2669935	+
Chr1	2669867	2669930	-
Chr1	2669981	2670036	+
Chr1	2670158	2670191	+
Chr1	2670195	2670245	+
Chr1	2670255	2670331	-
Chr1	2670417	2670472	-
Chr1	2670680	2670736	+
Chr1	2671233	2671298	-
Chr1	2671412	2671474	-
Chr1	2685962	2686040	+
Chr1	2686672	2686729	-
Chr1	2691129	2691190	+
Chr1	2691429	2691576	-
Chr1	2692108	2692128	-
Chr1	2692355	2692438	+
Chr1	2692497	2692624	-
Chr1	2692499	2692609	+
Chr1	2692743	2692830	+
Chr1	2692911	2692968	+
Chr1	2693133	2693242	+
Chr1	2749215	2749262	+
Chr1	2749521	2749577	+
Chr1	2749675	2749684	+
Chr1	2750495	2750542	+
Chr1	2757475	2757573	+
Chr1	2758820	2758867	+
Chr1	2810029	2810100	+
Chr1	2814051	2814131	-
Chr1	2814274	2814340	+
Chr1	2814349	2814447	-
Chr1	2815302	2815360	-
Chr1	2816107	2816197	-
Chr1	2822178	2822237	+
Chr1	2822932	2822989	+
Chr1	2823904	2823978	-
Chr1	2824647	2824720	+
Chr1	2838618	2838689	+
Chr1	2858465	2858553	+
Chr1	2895736	2895775	+
Chr1	2896540	2896569	+
Chr1	2897267	2897311	+
Chr1	2897556	2897634	+
Chr1	2897920	2898048	-
Chr1	2897971	2898076	+
Chr1	2899138	2899203	-
Chr1	2899224	2899272	+
Chr1	2902442	2902495	+
Chr1	2903236	2903286	+
Chr1	2904289	2904354	-
Chr1	2921992	2922058	-
Chr1	2922297	2922375	+
Chr1	2923071	2923129	+
Chr1	2923213	2923270	+
Chr1	2923718	2923792	+
Chr1	2924040	2924105	+
Chr1	2924648	2924700	-
Chr1	2924648	2924713	+
Chr1	2924715	2924770	+
Chr1	2924799	2924876	+
Chr1	2924817	2924900	-
Chr1	2925022	2925065	-
Chr1	2925102	2925169	+
Chr1	2925106	2925167	-
Chr1	2940394	2940448	+
Chr1	2940417	2940448	-
Chr1	2940522	2940554	+
Chr1	2940522	2940565	-
Chr1	2941242	2941272	-
Chr1	2941350	2941388	+
Chr1	2941350	2941392	-
Chr1	2941546	2941619	+
Chr1	2943182	2943208	+
Chr1	2943196	2943284	-
Chr1	2943230	2943275	+
Chr1	2944343	2944467	+
Chr1	2944529	2944568	+
Chr1	2945381	2945456	+
Chr1	2945731	2945830	+
Chr1	2952509	2952576	+
Chr1	2952987	2953039	+
Chr1	2953535	2953573	+
Chr1	2954312	2954384	+
Chr1	2969383	2969438	-
Chr1	2970667	2970713	+
Chr1	2973332	2973460	+
Chr1	2973526	2973569	+
Chr1	2973704	2973765	+
Chr1	2974039	2974075	+
Chr1	2974791	2974841	+
Chr1	2974814	2974841	-
Chr1	2974934	2975022	+
Chr1	2975044	2975120	-
Chr1	2975205	2975289	+
Chr1	2975309	2975400	-
Chr1	2975848	2975955	+
Chr1	2980023	2980080	+
Chr1	2980697	2980744	+
Chr1	2981333	2981409	-
Chr1	2981351	2981419	+
Chr1	2999826	2999904	-
Chr1	3014224	3014280	+
Chr1	3096079	3096158	-
Chr1	3096086	3096157	+
Chr1	3096506	3096586	+
Chr1	3097722	3097773	+
Chr1	3097829	3097904	-
Chr1	3098322	3098371	+
Chr1	3098653	3098701	-
Chr1	3099542	3099611	-
Chr1	3113923	3113992	+
Chr1	3115545	3115608	-
Chr1	3137377	3137410	+
Chr1	3148070	3148155	+
Chr1	3151496	3151508	-
Chr1	3151912	3151964	+
Chr1	3152520	3152557	+
Chr1	3152677	3152728	-
Chr1	3152686	3152726	+
Chr1	3153325	3153372	+
Chr1	3154097	3154151	-
Chr1	3159243	3159293	-
Chr1	3177320	3177363	+
Chr1	3182071	3182126	-
Chr1	3182073	3182121	+
Chr1	3199242	3199253	+
Chr1	3199380	3199439	+
Chr1	3199487	3199541	+
Chr1	3222721	3222772	+
Chr1	3223352	3223443	+
Chr1	3223527	3223566	-
Chr1	3224942	3225037	+
Chr1	3224962	3225044	-
Chr1	3225115	3225169	+
Chr1	3225510	3225589	+
Chr1	3226617	3226754	+
Chr1	3226625	3226722	-
Chr1	3231118	3231178	+
Chr1	3231707	3231785	+
Chr1	3231997	3232077	+
Chr1	3232653	3232696	-
Chr1	3232787	3232896	-
Chr1	3237232	3237292	+
Chr1	3237350	3237421	+
Chr1	3237423	3237493	+
Chr1	3237440	3237503	-
Chr1	3237643	3237689	-
Chr1	3238088	3238118	+
Chr1	3238315	3238356	+
Chr1	3238495	3238525	+
Chr1	3238709	3238800	-
Chr1	3238744	3238827	+
Chr1	3238959	3239011	+
Chr1	3238979	3239036	-
Chr1	3239072	3239109	-
Chr1	3258217	3258267	+
Chr1	3258353	3258388	+
Chr1	3258477	3258537	-
Chr1	3258515	3258537	+
Chr1	3258636	3258702	-
Chr1	3258636	3258717	+
Chr1	3260517	3260571	+
Chr1	3290688	3290768	-
Chr1	3290835	3290875	+
Chr1	3290975	3291022	-
Chr1	3291413	3291488	+
Chr1	3292063	3292099	+
Chr1	3292100	3292150	+
Chr1	3292449	3292500	+
Chr1	3292515	3292565	+
Chr1	3292571	3292656	+
Chr1	3292738	3292801	+
Chr1	3292800	3292834	-
Chr1	3292900	3292981	-
Chr1	3293221	3293336	+
Chr1	3293340	3293428	+
Chr1	3293987	3294057	-
Chr1	3294179	3294276	-
Chr1	3294352	3294406	+
Chr1	3294763	3294836	-
Chr1	3295128	3295161	-
Chr1	3295313	3295362	+
Chr1	3295365	3295380	-
Chr1	3295697	3295789	+
Chr1	3296051	3296093	-
Chr1	3298320	3298390	+
Chr1	3298459	3298523	+
Chr1	3299848	3299926	-
Chr1	3299848	3299942	+
Chr1	3323111	3323253	-
Chr1	3323163	3323232	+
Chr1	3333312	3333370	+
Chr1	3334346	3334390	-
Chr1	3334371	3334549	+
Chr1	3334393	3334469	-
Chr1	3334651	3334735	-
Chr1	3334662	3334715	+
Chr1	3334815	3334882	+
Chr1	3335129	3335245	+
Chr1	3335142	3335244	-
Chr1	3335342	3335389	+
Chr1	3335350	3335416	-
Chr1	3335667	3335737	+
Chr1	3335762	3335813	+
Chr1	3336089	3336152	+
Chr1	3336422	3336470	+
Chr1	3336511	3336590	-
Chr1	3336515	3336589	+
Chr1	3336692	3336753	-
Chr1	3337274	3337423	-
Chr1	3337343	3337387	+
Chr1	3347020	3347075	+
Chr1	3347209	3347241	+
Chr1	3347340	3347392	+
Chr1	3347480	3347525	-
Chr1	3384159	3384208	+
Chr1	3384800	3384859	+
Chr1	3387727	3387795	+
Chr1	3387843	3387882	+
Chr1	3387968	3388045	+
Chr1	3388096	3388224	+
Chr1	3391045	3391082	+
Chr1	3391169	3391282	-
Chr1	3391191	3391275	+
Chr1	3392314	3392393	+
Chr1	3393356	3393413	-
Chr1	3394454	3394489	+
Chr1	3394721	3394826	-
Chr1	3394748	3394832	+
Chr1	3397296	3397416	-
Chr1	3397569	3397613	+
Chr1	3407067	3407106	+
Chr1	3407214	3407268	-
Chr1	3407214	3407327	+
Chr1	3407330	3407446	+
Chr1	3407333	3407400	-
Chr1	3407486	3407562	+
Chr1	3407593	3407673	+
Chr1	3407598	3407686	-
Chr1	3408414	3408464	-
Chr1	3409288	3409323	+
Chr1	3409975	3410032	+
Chr1	3410018	3410057	-
Chr1	3411691	3411762	+
Chr1	3412080	3412103	+
Chr1	3417225	3417282	-
Chr1	3417231	3417308	+
Chr1	3417352	3417446	+
Chr1	3417875	3417910	+
Chr1	3419204	3419269	+
Chr1	3429319	3429374	+
Chr1	3429713	3429752	+
Chr1	3442774	3442818	+
Chr1	3443098	3443156	+
Chr1	3443256	3443356	+
Chr1	3443463	3443549	+
Chr1	3491451	3491542	+
Chr1	3491990	3492048	+
Chr1	3492174	3492295	+
Chr1	3492188	3492290	-
Chr1	3492475	3492647	+
Chr1	3492477	3492560	-
Chr1	3492975	3493053	+
Chr1	3493379	3493468	-
Chr1	3493909	3493959	+
Chr1	3494486	3494544	+
Chr1	3502765	3502834	+
Chr1	3503144	3503188	+
Chr1	3512812	3512883	-
Chr1	3513919	3514040	+
Chr1	3522534	3522615	+
Chr1	3568702	3568761	+
Chr1	3570067	3570135	+
Chr1	3581301	3581353	-
Chr1	3581304	3581354	+
Chr1	3581750	3581791	+
Chr1	3581807	3581879	-
Chr1	3582016	3582080	+
Chr1	3582162	3582231	+
Chr1	3582633	3582698	+
Chr1	3583344	3583392	+
Chr1	3583979	3584025	+
Chr1	3584144	3584176	+
Chr1	3584152	3584189	-
Chr1	3584537	3584600	-
Chr1	3584977	3585048	+
Chr1	3585227	3585279	+
Chr1	3585522	3585559	+
Chr1	3585732	3585749	+
Chr1	3585844	3585909	+
Chr1	3585981	3586071	+
Chr1	3586342	3586436	+
Chr1	3587079	3587128	+
Chr1	3587132	3587160	+
Chr1	3587251	3587298	+
Chr1	3587753	3587802	+
Chr1	3588070	3588126	+
Chr1	3588729	3588782	+
Chr1	3589198	3589271	+
Chr1	3589364	3589406	-
Chr1	3589552	3589594	-
Chr1	3589552	3589594	+
Chr1	3589797	3589835	-
Chr1	3589887	3589907	+
Chr1	3600437	3600494	+
Chr1	3603007	3603055	+
Chr1	3603921	3603971	+
Chr1	3604445	3604484	+
Chr1	3608705	3608767	+
Chr1	3609682	3609723	+
Chr1	3609741	3609807	+
Chr1	3614807	3614830	+
Chr1	3615036	3615072	+
Chr1	3615440	3615503	+
Chr1	3615440	3615519	-
Chr1	3635929	3635993	-
Chr1	3635930	3636010	+
Chr1	3646830	3646914	+
Chr1	3647267	3647386	+
Chr1	3647284	3647313	-
Chr1	3647356	3647401	-
Chr1	3647526	3647576	-
Chr1	3656074	3656369	+
Chr1	3656483	3656528	+
Chr1	3656483	3656548	-
Chr1	3656750	3656770	+
Chr1	3656918	3657011	+
Chr1	3657091	3657137	+
Chr1	3657091	3657141	-
Chr1	3657278	3657309	-
Chr1	3657522	3657577	+
Chr1	3657784	3657821	+
Chr1	3657785	3657813	-
Chr1	3658050	3658094	+
Chr1	3658130	3658296	+
Chr1	3755748	3755821	+
Chr1	3755934	3756029	+
Chr1	3756081	3756151	+
Chr1	3756163	3756273	+
Chr1	3756441	3756559	+
Chr1	3756590	3756632	+
Chr1	3756776	3756842	-
Chr1	3756789	3756828	+
Chr1	3756919	3756952	+
Chr1	3767414	3767491	+
Chr1	3785243	3785324	+
Chr1	3785258	3785322	-
Chr1	3785896	3785957	+
Chr1	3786369	3786441	-
Chr1	3800922	3800941	+
Chr1	3800998	3801032	+
Chr1	3801165	3801284	+
Chr1	3801542	3801590	+
Chr1	3801602	3801617	+
Chr1	3801702	3801738	+
Chr1	3801795	3801882	-
Chr1	3801828	3801845	+
Chr1	3802012	3802129	-
Chr1	3802406	3802439	-
Chr1	3802522	3802561	-
Chr1	3802522	3802594	+
Chr1	3802682	3802883	+
Chr1	3802910	3802959	+
Chr1	3802992	3803076	+
Chr1	3803031	3803085	-
Chr1	3803159	3803182	-
Chr1	3803510	3803559	+
Chr1	3803563	3803624	-
Chr1	3803747	3803807	-
Chr1	3810381	3810463	-
Chr1	3810654	3810727	-
Chr1	3810703	3810791	+
Chr1	3810760	3810865	-
Chr1	3811052	3811133	-
Chr1	3811243	3811392	-
Chr1	3811262	3811374	+
Chr1	3811826	3811904	-
Chr1	3812104	3812203	-
Chr1	3812108	3812200	+
Chr1	3812258	3812265	+
Chr1	3812278	3812384	-
Chr1	3812280	3812382	+
Chr1	3812548	3812646	-
Chr1	3812563	3812651	+
Chr1	3812894	3812976	+
Chr1	3812898	3812984	-
Chr1	3813145	3813183	-
Chr1	3813421	3813456	+
Chr1	3818228	3818304	+
Chr1	3818362	3818410	+
Chr1	3819623	3819732	+
Chr1	3819643	3819825	-
Chr1	3819742	3819819	+
Chr1	3820654	3820717	-
Chr1	3864098	3864155	+
Chr1	3864102	3864156	-
Chr1	3864952	3865021	+
Chr1	3865528	3865597	+
Chr1	3866258	3866332	+
Chr1	3866333	3866435	+
Chr1	3866658	3866700	+
Chr1	3875961	3876020	+
Chr1	3924041	3924104	+
Chr1	3928754	3928816	+
Chr1	3980349	3980389	+
Chr1	3992107	3992184	+
Chr1	3992114	3992168	-
Chr1	4006940	4007021	-
Chr1	4006982	4007016	+
Chr1	4007252	4007303	+
Chr1	4008741	4008808	+
Chr1	4016941	4017108	-
Chr1	4016997	4017089	+
Chr1	4017355	4017415	+
Chr1	4017587	4017652	+
Chr1	4017735	4017890	+
Chr1	4017933	4017969	+
Chr1	4018017	4018102	+
Chr1	4018112	4018150	+
Chr1	4018329	4018412	+
Chr1	4018505	4018575	+
Chr1	4018641	4018703	+
Chr1	4018736	4018818	+
Chr1	4018962	4018991	-
Chr1	4018990	4019017	+
Chr1	4019093	4019125	+
Chr1	4019269	4019309	+
Chr1	4019367	4019423	+
Chr1	4019382	4019442	-
Chr1	4019449	4019520	-
Chr1	4019456	4019519	+
Chr1	4019526	4019545	+
Chr1	4019526	4019559	-
Chr1	4019690	4019783	+
Chr1	4019707	4019777	-
Chr1	4019854	4019879	+
Chr1	4020124	4020165	+
Chr1	4020125	4020194	-
Chr1	4020369	4020479	+
Chr1	4020539	4020625	+
Chr1	4020626	4020737	+
Chr1	4038024	4038077	+
Chr1	4039903	4039946	-
Chr1	4039986	4040036	+
Chr1	4040098	4040126	+
Chr1	4040241	4040338	-
Chr1	4040381	4040435	-
Chr1	4040709	4040769	-
Chr1	4040785	4040899	+
Chr1	4040910	4040956	+
Chr1	4041188	4041230	+
Chr1	4041380	4041488	-
Chr1	4042009	4042110	+
Chr1	4042192	4042231	-
Chr1	4042288	4042309	+
Chr1	4042398	4042434	+
Chr1	4042469	4042533	+
Chr1	4042580	4042619	+
Chr1	4042777	4042848	+
Chr1	4043196	4043247	+
Chr1	4043774	4043866	+
Chr1	4109278	4109346	+
Chr1	4115469	4115513	-
Chr1	4115762	4115816	-
Chr1	4116104	4116175	-
Chr1	4116510	4116538	+
Chr1	4116754	4116806	-
Chr1	4146940	4147012	+
Chr1	4174239	4174311	+
Chr1	4175060	4175163	-
Chr1	4175847	4176033	+
Chr1	4175914	4176019	-
Chr1	4176183	4176242	+
Chr1	4176377	4176462	-
Chr1	4176531	4176618	-
Chr1	4176540	4176601	+
Chr1	4176860	4176910	+
Chr1	4178254	4178306	+
Chr1	4178643	4178720	-
Chr1	4178796	4178903	+
Chr1	4179085	4179163	+
Chr1	4179251	4179296	+
Chr1	4180136	4180190	+
Chr1	4180413	4180514	-
Chr1	4180418	4180594	+
Chr1	4180891	4181040	+
Chr1	4180918	4181004	-
Chr1	4182106	4182177	-
Chr1	4187737	4187825	+
Chr1	4206843	4206899	+
Chr1	4226985	4227014	+
Chr1	4235537	4235584	-
Chr1	4237385	4237482	-
Chr1	4237889	4237947	-
Chr1	4241929	4242008	-
Chr1	4267593	4267668	-
Chr1	4290411	4290527	+
Chr1	4290441	4290522	-
Chr1	4290561	4290603	+
Chr1	4296456	4296508	+
Chr1	4303621	4303667	+
Chr1	4304869	4304915	+
Chr1	4326975	4327037	-
Chr1	4346452	4346492	-
Chr1	4346711	4346729	-
Chr1	4346713	4346729	+
Chr1	4346845	4346918	+
Chr1	4347502	4347663	-
Chr1	4347509	4347631	+
Chr1	4348256	4348305	+
Chr1	4355794	4355841	+
Chr1	4356194	4356208	+
Chr1	4356271	4356392	+
Chr1	4357198	4357229	+
Chr1	4357571	4357619	+
Chr1	4360206	4360247	+
Chr1	4363710	4363763	-
Chr1	4368942	4369030	+
Chr1	4370423	4370559	+
Chr1	4374747	4374827	+
Chr1	4380079	4380130	+
Chr1	4404293	4404330	+
Chr1	4404475	4404515	+
Chr1	4436609	4436643	+
Chr1	4436897	4436964	+
Chr1	4437460	4437516	-
Chr1	4437821	4437878	+
Chr1	4438661	4438754	+
Chr1	4441516	4441600	+
Chr1	4442330	4442408	+
Chr1	4442451	4442495	+
Chr1	4442576	4442638	+
Chr1	4472538	4472586	+
Chr1	4502133	4502183	+
Chr1	4509272	4509301	+
Chr1	4509427	4509489	-
Chr1	4510396	4510592	+
Chr1	4510792	4510893	+
Chr1	4510909	4510979	+
Chr1	4511136	4511180	+
Chr1	4511292	4511324	+
Chr1	4511358	4511382	+
Chr1	4511405	4511672	+
Chr1	4511674	4511741	+
Chr1	4511833	4511907	+
Chr1	4512080	4512261	+
Chr1	4512111	4512204	-
Chr1	4512242	4512342	-
Chr1	4512508	4512658	+
Chr1	4512688	4512726	+
Chr1	4512746	4512837	+
Chr1	4512846	4512898	+
Chr1	4513014	4513065	-
Chr1	4513117	4513234	+
Chr1	4513252	4513296	+
Chr1	4513257	4513308	-
Chr1	4513375	4513428	+
Chr1	4513719	4513812	+
Chr1	4525748	4525792	+
Chr1	4564602	4564689	-
Chr1	4565469	4565517	-
Chr1	4565469	4565520	+
Chr1	4566967	4567009	+
Chr1	4570382	4570431	+
Chr1	4573343	4573400	-
Chr1	4573630	4573685	-
Chr1	4573959	4574001	+
Chr1	4575184	4575305	+
Chr1	4575407	4575451	+
Chr1	4575472	4575608	+
Chr1	4575552	4575608	-
Chr1	4575735	4575849	+
Chr1	4575940	4576006	+
Chr1	4576034	4576049	+
Chr1	4576063	4576124	+
Chr1	4576374	4576455	-
Chr1	4576456	4576534	+
Chr1	4576562	4576629	-
Chr1	4576575	4576625	+
Chr1	4577296	4577306	+
Chr1	4577435	4577496	+
Chr1	4577680	4577705	+
Chr1	4577781	4577838	-
Chr1	4577800	4577837	+
Chr1	4592704	4592731	+
Chr1	4592733	4592804	+
Chr1	4593020	4593068	-
Chr1	4593251	4593308	+
Chr1	4593362	4593411	+
Chr1	4593536	4593629	+
Chr1	4593575	4593629	-
Chr1	4608413	4608424	+
Chr1	4608690	4608774	+
Chr1	4608862	4608912	+
Chr1	4609091	4609146	-
Chr1	4609281	4609331	+
Chr1	4610307	4610416	+
Chr1	4614472	4614554	+
Chr1	4614987	4615052	-
Chr1	4638940	4639049	-
Chr1	4638967	4639013	+
Chr1	4639129	4639159	+
Chr1	4639569	4639635	+
Chr1	4639866	4639913	+
Chr1	4694552	4694607	+
Chr1	4763108	4763162	-
Chr1	4764264	4764307	+
Chr1	4765683	4765747	-
Chr1	4765683	4765747	+
Chr1	4775419	4775486	+
Chr1	4801149	4801189	+
Chr1	4801288	4801339	-
Chr1	4801292	4801334	+
Chr1	4806396	4806451	-
Chr1	4807205	4807266	+
Chr1	4836639	4836686	-
Chr1	4854697	4854767	-
Chr1	4854834	4854997	-
Chr1	4854854	4854898	+
Chr1	4876376	4876466	-
Chr1	4876656	4876723	+
Chr1	4876946	4876987	-
Chr1	4927896	4927972	+
Chr1	4929899	4929941	+
Chr1	4968985	4969039	+
Chr1	4969495	4969592	+
Chr1	4969769	4969808	+
Chr1	5009470	5009581	-
Chr1	5009471	5009532	+
Chr1	5012507	5012548	+
Chr1	5012587	5012600	+
Chr1	5012731	5012777	+
Chr1	5013333	5013390	+
Chr1	5034185	5034267	+
Chr1	5036073	5036123	+
Chr1	5036090	5036134	-
Chr1	5052824	5052882	+
Chr1	5062570	5062626	-
Chr1	5063874	5063948	+
Chr1	5063902	5063930	-
Chr1	5064147	5064235	+
Chr1	5075460	5075618	+
Chr1	5075619	5075740	+
Chr1	5075850	5075939	+
Chr1	5075858	5075928	-
Chr1	5076094	5076161	+
Chr1	5076180	5076234	+
Chr1	5076271	5076351	+
Chr1	5076492	5076553	+
Chr1	5077126	5077230	-
Chr1	5077523	5077578	+
Chr1	5107764	5107895	+
Chr1	5108166	5108325	+
Chr1	5108187	5108292	-
Chr1	5109316	5109370	+
Chr1	5109790	5109847	+
Chr1	5110685	5110737	+
Chr1	5111157	5111201	+
Chr1	5111343	5111409	+
Chr1	5112448	5112502	+
Chr1	5115081	5115150	+
Chr1	5120916	5120976	-
Chr1	5128629	5128691	+
Chr1	5133301	5133341	+
Chr1	5140109	5140164	-
Chr1	5165913	5165994	+
Chr1	5167797	5167883	+
Chr1	5170207	5170215	+
Chr1	5170293	5170339	-
Chr1	5170301	5170335	+
Chr1	5170378	5170425	+
Chr1	5174706	5174752	+
Chr1	5186236	5186283	-
Chr1	5205857	5205909	+
Chr1	5206443	5206505	+
Chr1	5207780	5207854	-
Chr1	5208252	5208287	+
Chr1	5208430	5208541	+
Chr1	5209251	5209303	+
Chr1	5209670	5209751	-
Chr1	5216922	5216972	-
Chr1	5227501	5227602	+
Chr1	5228413	5228443	+
Chr1	5228521	5228649	+
Chr1	5228653	5228691	+
Chr1	5228694	5228751	+
Chr1	5228753	5228869	+
Chr1	5228966	5229092	+
Chr1	5229545	5229629	+
Chr1	5230185	5230224	+
Chr1	5230373	5230402	+
Chr1	5230939	5231031	+
Chr1	5249133	5249222	+
Chr1	5257160	5257235	-
Chr1	5257335	5257483	-
Chr1	5257377	5257522	+
Chr1	5257672	5257777	-
Chr1	5257681	5257816	+
Chr1	5258190	5258273	+
Chr1	5258511	5258579	+
Chr1	5258544	5258600	-
Chr1	5259089	5259124	+
Chr1	5259170	5259252	+
Chr1	5260076	5260145	+
Chr1	5260079	5260148	-
Chr1	5260369	5260418	-
Chr1	5260552	5260616	+
Chr1	5261065	5261100	-
Chr1	5261434	5261480	-
Chr1	5262236	5262286	-
Chr1	5262579	5262638	+
Chr1	5262951	5263011	-
Chr1	5262954	5262999	+
Chr1	5263258	5263327	-
Chr1	5263410	5263466	+
Chr1	5264025	5264102	+
Chr1	5276434	5276497	+
Chr1	5276594	5276708	+
Chr1	5276657	5276701	-
Chr1	5296463	5296507	-
Chr1	5296464	5296505	+
Chr1	5297963	5298001	+
Chr1	5326477	5326557	+
Chr1	5382511	5382579	+
Chr1	5408522	5408592	+
Chr1	5408527	5408584	-
Chr1	5409355	5409380	+
Chr1	5409458	5409505	+
Chr1	5409660	5409757	+
Chr1	5409693	5409750	-
Chr1	5409908	5409956	-
Chr1	5415084	5415155	+
Chr1	5415160	5415210	-
Chr1	5415579	5415594	-
Chr1	5415676	5415725	-
Chr1	5416595	5416646	+
Chr1	5417228	5417347	-
Chr1	5417247	5417345	+
Chr1	5417440	5417480	+
Chr1	5417600	5417647	+
Chr1	5417697	5417780	+
Chr1	5418029	5418076	-
Chr1	5418158	5418253	-
Chr1	5418162	5418195	+
Chr1	5418737	5418775	+
Chr1	5418875	5418942	-
Chr1	5418897	5418962	+
Chr1	5419041	5419069	+
Chr1	5419511	5419574	-
Chr1	5419520	5419566	+
Chr1	5419787	5419832	+
Chr1	5420120	5420179	+
Chr1	5431178	5431244	+
Chr1	5431182	5431244	-
Chr1	5431816	5431883	+
Chr1	5433425	5433477	-
Chr1	5433622	5433672	+
Chr1	5435075	5435158	+
Chr1	5436353	5436402	+
Chr1	5439752	5439836	-
Chr1	5439752	5439837	+
Chr1	5445830	5445894	-
Chr1	5447189	5447321	+
Chr1	5447494	5447543	+
Chr1	5460055	5460114	+
Chr1	5460657	5460759	+
Chr1	5460722	5460776	-
Chr1	5495961	5496048	+
Chr1	5496214	5496272	-
Chr1	5496520	5496571	+
Chr1	5496666	5496738	-
Chr1	5496676	5496751	+
Chr1	5497249	5497321	+
Chr1	5497390	5497413	+
Chr1	5546280	5546345	+
Chr1	5555696	5555745	+
Chr1	5555824	5555861	+
Chr1	5555966	5556030	+
Chr1	5556269	5556321	-
Chr1	5556272	5556320	+
Chr1	5556645	5556688	+
Chr1	5560990	5561031	+
Chr1	5565050	5565112	+
Chr1	5620078	5620132	-
Chr1	5620636	5620681	+
Chr1	5621071	5621102	+
Chr1	5621894	5621975	-
Chr1	5677307	5677366	+
Chr1	5677465	5677520	+
Chr1	5762854	5762908	+
Chr1	5763090	5763261	+
Chr1	5763094	5763177	-
Chr1	5763664	5763744	+
Chr1	5763772	5763881	+
Chr1	5763886	5763938	-
Chr1	5765066	5765186	+
Chr1	5765259	5765371	+
Chr1	5765373	5765441	+
Chr1	5776681	5776747	+
Chr1	5776892	5776966	+
Chr1	5778251	5778358	+
Chr1	5778267	5778319	-
Chr1	5805670	5805750	+
Chr1	5805681	5805742	-
Chr1	5841497	5841547	+
Chr1	5843927	5843972	-
Chr1	5845831	5845909	+
Chr1	5846121	5846198	+
Chr1	5848965	5849055	-
Chr1	5848969	5849075	+
Chr1	5849626	5849713	+
Chr1	5861401	5861458	+
Chr1	5861584	5861643	+
Chr1	5881497	5881541	+
Chr1	5883114	5883178	-
Chr1	5885079	5885143	+
Chr1	5951344	5951429	+
Chr1	5951982	5952072	-
Chr1	5952474	5952479	+
Chr1	5952754	5952813	+
Chr1	5952911	5952942	+
Chr1	5952927	5952942	-
Chr1	5952999	5953063	+
Chr1	5953067	5953125	+
Chr1	5953186	5953290	+
Chr1	5953191	5953215	-
Chr1	5953384	5953425	-
Chr1	5953384	5953462	+
Chr1	5953561	5953577	+
Chr1	5954263	5954279	+
Chr1	5954713	5954879	+
Chr1	5954720	5954767	-
Chr1	5954793	5954857	-
Chr1	5955317	5955474	+
Chr1	5955524	5955652	+
Chr1	5955832	5955963	+
Chr1	5955965	5956078	+
Chr1	5956118	5956168	+
Chr1	5956168	5956323	-
Chr1	5956177	5956325	+
Chr1	5956358	5956484	+
Chr1	5956577	5956780	+
Chr1	5956827	5956913	+
Chr1	5956876	5956945	-
Chr1	5957052	5957113	+
Chr1	5969106	5969175	+
Chr1	5984854	5984916	+
Chr1	5985022	5985062	+
Chr1	5986140	5986215	+
Chr1	5986446	5986511	-
Chr1	5986547	5986608	+
Chr1	5987592	5987668	-
Chr1	5987593	5987632	+
Chr1	5991676	5991776	+
Chr1	6054632	6054678	-
Chr1	6055478	6055569	-
Chr1	6093952	6094085	-
Chr1	6093982	6094084	+
Chr1	6094167	6094224	+
Chr1	6094186	6094235	-
Chr1	6094337	6094387	+
Chr1	6094502	6094576	+
Chr1	6097025	6097096	+
Chr1	6116223	6116262	+
Chr1	6132378	6132424	-
Chr1	6133590	6133636	+
Chr1	6136608	6136693	+
Chr1	6136703	6136748	+
Chr1	6136749	6136800	+
Chr1	6137018	6137147	+
Chr1	6153243	6153268	+
Chr1	6153357	6153425	+
Chr1	6169528	6169583	+
Chr1	6169816	6169871	+
Chr1	6170638	6170686	+
Chr1	6171788	6171896	+
Chr1	6171964	6172047	+
Chr1	6188742	6188829	+
Chr1	6189210	6189261	+
Chr1	6189369	6189430	-
Chr1	6189626	6189689	+
Chr1	6189926	6189993	-
Chr1	6190274	6190344	-
Chr1	6190434	6190474	+
Chr1	6190761	6190850	+
Chr1	6191036	6191178	+
Chr1	6191586	6191632	+
Chr1	6191604	6191675	-
Chr1	6191826	6191930	-
Chr1	6191863	6191948	+
Chr1	6192154	6192200	+
Chr1	6192329	6192383	+
Chr1	6192671	6192715	+
Chr1	6192736	6192770	+
Chr1	6192777	6192809	+
Chr1	6192935	6193028	-
Chr1	6192944	6193147	+
Chr1	6193050	6193130	-
Chr1	6193222	6193291	+
Chr1	6193228	6193279	-
Chr1	6193342	6193410	+
Chr1	6193446	6193582	+
Chr1	6193689	6193728	+
Chr1	6193727	6193780	-
Chr1	6193830	6193898	+
Chr1	6194404	6194430	+
Chr1	6195307	6195360	-
Chr1	6195309	6195360	+
Chr1	6195649	6195735	-
Chr1	6202272	6202339	+
Chr1	6213483	6213534	+
Chr1	6213952	6214093	+
Chr1	6213981	6214068	-
Chr1	6214585	6214642	+
Chr1	6214842	6214894	+
Chr1	6215017	6215137	+
Chr1	6215238	6215315	+
Chr1	6215338	6215439	+
Chr1	6215592	6215650	-
Chr1	6215978	6216041	+
Chr1	6216055	6216133	+
Chr1	6216429	6216459	+
Chr1	6216478	6216497	+
Chr1	6216628	6216671	+
Chr1	6216757	6216806	+
Chr1	6217452	6217503	+
Chr1	6217571	6217653	+
Chr1	6217824	6217988	+
Chr1	6246031	6246076	-
Chr1	6247665	6247730	+
Chr1	6265571	6265644	-
Chr1	6265838	6265884	-
Chr1	6266063	6266155	+
Chr1	6266382	6266478	+
Chr1	6267185	6267390	+
Chr1	6267328	6267417	-
Chr1	6267519	6267611	+
Chr1	6267894	6267945	+
Chr1	6268048	6268067	+
Chr1	6268225	6268248	+
Chr1	6268320	6268358	+
Chr1	6268735	6268788	+
Chr1	6279599	6279633	+
Chr1	6283775	6283827	-
Chr1	6284889	6284928	+
Chr1	6285923	6285960	-
Chr1	6286417	6286469	-
Chr1	6287671	6287724	+
Chr1	6287746	6287755	-
Chr1	6287910	6287966	-
Chr1	6288307	6288328	+
Chr1	6288671	6288714	+
Chr1	6288676	6288741	-
Chr1	6288767	6288831	-
Chr1	6289497	6289540	+
Chr1	6290244	6290306	+
Chr1	6290244	6290320	-
Chr1	6290787	6290842	+
Chr1	6292633	6292669	+
Chr1	6292815	6292864	+
Chr1	6293744	6293826	+
Chr1	6310224	6310303	+
Chr1	6311224	6311286	+
Chr1	6344226	6344317	-
Chr1	6344243	6344318	+
Chr1	6356366	6356442	+
Chr1	6357087	6357133	+
Chr1	6357239	6357304	+
Chr1	6357395	6357444	-
Chr1	6358045	6358061	+
Chr1	6358045	6358067	-
Chr1	6358236	6358280	+
Chr1	6358625	6358695	+
Chr1	6358781	6358824	+
Chr1	6358829	6358891	+
Chr1	6359158	6359223	-
Chr1	6377549	6377624	+
Chr1	6457982	6458036	-
Chr1	6457993	6458035	+
Chr1	6458322	6458589	+
Chr1	6458797	6458950	+
Chr1	6459050	6459159	+
Chr1	6459647	6459673	+
Chr1	6465761	6465796	+
Chr1	6465763	6465797	-
Chr1	6466088	6466092	+
Chr1	6466301	6466372	+
Chr1	6523352	6523413	+
Chr1	6523549	6523641	+
Chr1	6523811	6523861	+
Chr1	6523898	6524051	+
Chr1	6524081	6524193	+
Chr1	6524715	6524754	+
Chr1	6524850	6524965	+
Chr1	6525084	6525175	-
Chr1	6525222	6525317	+
Chr1	6525347	6525375	+
Chr1	6525455	6525508	+
Chr1	6525580	6525659	+
Chr1	6525594	6525682	-
Chr1	6525831	6525949	+
Chr1	6525869	6525946	-
Chr1	6561380	6561431	-
Chr1	6561530	6561639	-
Chr1	6561982	6562060	+
Chr1	6561982	6562040	-
Chr1	6562354	6562420	+
Chr1	6562464	6562519	+
Chr1	6562606	6562647	+
Chr1	6609972	6610031	+
Chr1	6610231	6610299	+
Chr1	6610248	6610302	-
Chr1	6610543	6610598	+
Chr1	6732013	6732040	+
Chr1	6732450	6732509	+
Chr1	6733046	6733080	+
Chr1	6733732	6733782	+
Chr1	6733913	6733934	+
Chr1	6734049	6734093	+
Chr1	6772549	6772619	+
Chr1	6773349	6773403	-
Chr1	6773536	6773627	+
Chr1	6773548	6773651	-
Chr1	6773818	6773868	-
Chr1	6773954	6774035	+
Chr1	6774064	6774200	+
Chr1	6774219	6774297	+
Chr1	6797838	6797872	+
Chr1	6798725	6798765	-
Chr1	6798745	6798765	+
Chr1	6798853	6798894	-
Chr1	6798853	6798918	+
Chr1	6799298	6799373	+
Chr1	6800699	6800767	+
Chr1	6801030	6801083	+
Chr1	6801200	6801242	+
Chr1	6801541	6801572	-
Chr1	6801938	6802040	+
Chr1	6803937	6804011	+
Chr1	6803937	6804101	-
Chr1	6804024	6804121	+
Chr1	6811572	6811664	-
Chr1	6817794	6817856	-
Chr1	6817943	6818066	-
Chr1	6817946	6818031	+
Chr1	6818228	6818318	+
Chr1	6818381	6818483	+
Chr1	6818408	6818467	-
Chr1	6818581	6818680	+
Chr1	6818581	6818695	-
Chr1	6818725	6818820	+
Chr1	6818888	6818970	+
Chr1	6818891	6818950	-
Chr1	6818983	6819028	-
Chr1	6819109	6819195	+
Chr1	6819109	6819184	-
Chr1	6819297	6819360	-
Chr1	6819301	6819373	+
Chr1	6819429	6819469	+
Chr1	6819429	6819472	-
Chr1	6820161	6820227	+
Chr1	6820161	6820286	-
Chr1	6820304	6820422	-
Chr1	6820381	6820432	+
Chr1	6820489	6820566	+
Chr1	6820623	6820771	+
Chr1	6820707	6820769	-
Chr1	6820794	6820876	+
Chr1	6821055	6821129	+
Chr1	6821132	6821334	-
Chr1	6821137	6821185	+
Chr1	6821204	6821448	+
Chr1	6821628	6821737	+
Chr1	6821771	6821856	+
Chr1	6821863	6821905	+
Chr1	6821979	6822071	-
Chr1	6822058	6822162	+
Chr1	6822265	6822337	+
Chr1	6822436	6822575	+
Chr1	6822437	6822558	-
Chr1	6858946	6859001	-
Chr1	6859438	6859513	-
Chr1	6867345	6867378	+
Chr1	6895995	6896046	-
Chr1	6896219	6896349	-
Chr1	6896249	6896354	+
Chr1	6897353	6897385	+
Chr1	6898127	6898175	+
Chr1	6898177	6898258	+
Chr1	6900933	6900993	+
Chr1	6901054	6901102	+
Chr1	6901592	6901618	+
Chr1	6901699	6901750	+
Chr1	6902187	6902228	+
Chr1	6903124	6903191	+
Chr1	6903127	6903192	-
Chr1	6903472	6903522	+
Chr1	6903622	6903669	+
Chr1	6903711	6903783	+
Chr1	6938147	6938213	-
Chr1	6969519	6969614	+
Chr1	6969527	6969597	-
Chr1	6969755	6969782	+
Chr1	6969839	6969963	+
Chr1	6970006	6970100	-
Chr1	6970022	6970187	+
Chr1	6970119	6970245	-
Chr1	6970670	6970698	+
Chr1	6970803	6970867	-
Chr1	7005778	7005825	+
Chr1	7042137	7042212	-
Chr1	7042527	7042574	+
Chr1	7042631	7042710	+
Chr1	7042920	7042958	+
Chr1	7042961	7042998	+
Chr1	7043136	7043211	+
Chr1	7043149	7043256	-
Chr1	7079892	7079948	+
Chr1	7080704	7080724	-
Chr1	7080851	7080883	-
Chr1	7084214	7084266	+
Chr1	7084673	7084847	+
Chr1	7084675	7084721	-
Chr1	7084868	7084930	+
Chr1	7084936	7084977	+
Chr1	7084945	7085011	-
Chr1	7085030	7085265	+
Chr1	7085301	7085446	+
Chr1	7085520	7085700	+
Chr1	7085585	7085690	-
Chr1	7088150	7088345	+
Chr1	7088357	7088502	+
Chr1	7088554	7088738	+
Chr1	7088768	7088832	+
Chr1	7088878	7088903	+
Chr1	7088969	7089134	+
Chr1	7102616	7102654	+
Chr1	7103107	7103164	+
Chr1	7103541	7103716	+
Chr1	7103613	7103727	-
Chr1	7103753	7103802	-
Chr1	7103782	7103819	+
Chr1	7103865	7103969	+
Chr1	7103988	7104076	+
Chr1	7104118	7104210	+
Chr1	7104217	7104269	-
Chr1	7104249	7104290	+
Chr1	7104367	7104449	+
Chr1	7104521	7104674	+
Chr1	7105408	7105588	-
Chr1	7105735	7105818	+
Chr1	7105740	7105814	-
Chr1	7127030	7127073	-
Chr1	7128107	7128146	+
Chr1	7128638	7128690	+
Chr1	7246646	7246776	-
Chr1	7277731	7277782	+
Chr1	7277731	7277782	-
Chr1	7302580	7302633	+
Chr1	7302697	7302757	-
Chr1	7302907	7302966	+
Chr1	7302907	7303011	-
Chr1	7303398	7303505	+
Chr1	7303623	7303667	+
Chr1	7305344	7305456	+
Chr1	7305363	7305427	-
Chr1	7306005	7306074	-
Chr1	7306012	7306066	+
Chr1	7306964	7307064	+
Chr1	7307087	7307147	+
Chr1	7307437	7307537	+
Chr1	7308209	7308283	+
Chr1	7308613	7308736	+
Chr1	7309135	7309225	-
Chr1	7309167	7309227	+
Chr1	7309357	7309535	+
Chr1	7309894	7309930	+
Chr1	7310098	7310136	+
Chr1	7378892	7378966	+
Chr1	7379032	7379094	+
Chr1	7379331	7379335	+
Chr1	7379581	7379641	+
Chr1	7380418	7380472	+
Chr1	7381101	7381157	+
Chr1	7381151	7381181	-
Chr1	7381712	7381755	+
Chr1	7381778	7381838	-
Chr1	7381779	7381864	+
Chr1	7387406	7387522	+
Chr1	7395781	7395835	-
Chr1	7399109	7399168	-
Chr1	7399328	7399411	+
Chr1	7399443	7399525	+
Chr1	7399532	7399609	+
Chr1	7399642	7399704	+
Chr1	7399656	7399696	-
Chr1	7399726	7399766	-
Chr1	7399875	7399941	+
Chr1	7400021	7400046	-
Chr1	7400474	7400521	-
Chr1	7408294	7408360	+
Chr1	7409936	7409982	+
Chr1	7410312	7410342	+
Chr1	7419837	7419891	-
Chr1	7420391	7420435	+
Chr1	7478780	7478835	-
Chr1	7485936	7486207	-
Chr1	7486231	7486346	-
Chr1	7486757	7486827	+
Chr1	7487175	7487242	-
Chr1	7487243	7487335	-
Chr1	7487253	7487323	+
Chr1	7487363	7487415	+
Chr1	7487562	7487717	+
Chr1	7487758	7487810	+
Chr1	7487903	7487949	+
Chr1	7488026	7488075	+
Chr1	7512293	7512340	+
Chr1	7530200	7530237	+
Chr1	7530308	7530393	+
Chr1	7530319	7530392	-
Chr1	7553405	7553476	-
Chr1	7553408	7553475	+
Chr1	7557707	7557770	+
[truncated: 13,975 more rows]

## Sheet: Supplemental Data Set 5
Supplemental Data Set 5: PPS only identified in salt-treated tissue, in both biological replicates (high-confidence salt-specific; N = 4,187).
Chromosome	Start	Stop	Strand
Chr1	8403	8461	-
Chr1	24216	24251	+
Chr1	24541	24621	+
Chr1	24632	24655	+
Chr1	26916	26992	+
Chr1	28159	28277	+
Chr1	30671	30771	+
Chr1	64474	64514	-
Chr1	64556	64631	-
Chr1	64887	64920	-
Chr1	65166	65217	-
Chr1	65879	65919	-
Chr1	65926	66105	-
Chr1	66106	66175	-
Chr1	66261	66312	-
Chr1	66384	66439	-
Chr1	66659	66704	-
Chr1	66805	66834	-
Chr1	67013	67079	-
Chr1	125270	125328	-
Chr1	125625	125655	-
Chr1	126840	126876	-
Chr1	128310	128383	-
Chr1	128551	128611	-
Chr1	129852	129878	-
Chr1	130043	130077	-
Chr1	180690	180745	-
Chr1	180747	180786	-
Chr1	185906	185970	+
Chr1	201654	201705	+
Chr1	202720	202788	+
Chr1	203860	203943	+
Chr1	203990	204093	+
Chr1	234516	234577	-
Chr1	236428	236477	-
Chr1	236493	236530	-
Chr1	263046	263139	+
Chr1	265020	265076	+
Chr1	269107	269188	+
Chr1	278749	278799	+
Chr1	282148	282189	+
Chr1	327819	327891	+
Chr1	350686	350739	+
Chr1	373971	374179	+
Chr1	377278	377305	+
Chr1	377521	377615	+
Chr1	380316	380375	+
Chr1	381978	382040	+
Chr1	383394	383502	+
Chr1	386525	386608	+
Chr1	387588	387628	-
Chr1	392006	392072	+
Chr1	396842	396863	+
Chr1	397914	397961	+
Chr1	398291	398346	+
Chr1	412962	413035	+
Chr1	442798	442864	-
Chr1	454926	454952	+
Chr1	457210	457283	+
Chr1	462888	462988	-
Chr1	467492	467532	-
Chr1	487150	487211	+
Chr1	487827	487894	+
Chr1	553219	553256	-
Chr1	553609	553650	-
Chr1	555575	555622	-
Chr1	555803	555874	-
Chr1	573493	573542	-
Chr1	574060	574104	-
Chr1	626969	627004	+
Chr1	643876	643923	-
Chr1	645583	645620	-
Chr1	645898	645980	-
Chr1	661941	662000	-
Chr1	667545	667596	-
Chr1	688691	688720	-
Chr1	705314	705361	-
Chr1	724286	724320	-
Chr1	726039	726093	-
Chr1	739813	739870	+
Chr1	740710	740757	+
Chr1	742268	742317	+
Chr1	756127	756213	+
Chr1	756494	756538	+
Chr1	764508	764572	+
Chr1	783745	783842	+
Chr1	835975	836017	+
Chr1	869657	869706	-
Chr1	875530	875599	-
Chr1	887226	887258	-
Chr1	888422	888485	-
Chr1	899194	899239	+
Chr1	902081	902168	+
Chr1	934177	934335	+
Chr1	935939	936091	+
Chr1	992350	992435	+
Chr1	1005235	1005302	+
Chr1	1031902	1031962	-
Chr1	1052594	1052674	+
Chr1	1053399	1053489	+
Chr1	1053892	1053970	+
Chr1	1054339	1054397	+
Chr1	1078485	1078496	-
Chr1	1078514	1078540	-
Chr1	1079245	1079308	-
Chr1	1115076	1115128	+
Chr1	1116326	1116408	+
Chr1	1116923	1116961	+
Chr1	1125604	1125649	+
Chr1	1150844	1150888	-
Chr1	1150967	1151057	-
Chr1	1151220	1151301	-
Chr1	1153202	1153288	-
Chr1	1187594	1187627	-
Chr1	1191224	1191274	-
Chr1	1199541	1199599	+
Chr1	1200502	1200536	+
Chr1	1202763	1202832	+
Chr1	1204418	1204519	+
Chr1	1204598	1204731	+
Chr1	1204767	1204855	+
Chr1	1215728	1215834	-
Chr1	1285284	1285325	-
Chr1	1332146	1332194	-
Chr1	1351559	1351633	+
Chr1	1366217	1366277	-
Chr1	1366390	1366458	-
Chr1	1366600	1366661	-
Chr1	1367146	1367195	-
Chr1	1367789	1367834	-
Chr1	1409351	1409404	-
Chr1	1505934	1505987	+
Chr1	1506555	1506647	+
Chr1	1559346	1559425	-
Chr1	1559620	1559669	-
Chr1	1650054	1650094	-
Chr1	1651286	1651324	-
Chr1	1651502	1651545	-
Chr1	1657887	1657929	-
Chr1	1781694	1781793	+
Chr1	1787197	1787266	+
Chr1	1814662	1814711	-
Chr1	1828947	1829005	-
Chr1	1859410	1859441	-
Chr1	1951113	1951197	-
Chr1	1955628	1955665	+
Chr1	1955716	1955828	+
Chr1	1956978	1957033	+
Chr1	1957210	1957349	+
Chr1	1957552	1957602	+
Chr1	1966803	1966850	-
Chr1	1968529	1968628	-
Chr1	2032596	2032649	+
Chr1	2036991	2037098	+
Chr1	2048857	2048925	+
Chr1	2100733	2100776	-
Chr1	2111057	2111073	-
Chr1	2151546	2151594	-
Chr1	2151693	2151748	-
Chr1	2151813	2151843	-
Chr1	2180750	2180793	-
Chr1	2180953	2180999	-
Chr1	2181378	2181456	-
Chr1	2181528	2181595	-
Chr1	2182037	2182076	-
Chr1	2182819	2182860	-
Chr1	2190052	2190143	-
Chr1	2190349	2190496	-
Chr1	2192411	2192524	-
Chr1	2192539	2192587	-
Chr1	2240060	2240112	+
Chr1	2258934	2259037	-
Chr1	2259485	2259544	-
Chr1	2259984	2260015	-
Chr1	2297235	2297271	-
Chr1	2306152	2306247	+
Chr1	2308018	2308048	+
Chr1	2339261	2339350	-
Chr1	2362623	2362665	-
Chr1	2363301	2363353	-
Chr1	2372631	2372662	-
Chr1	2419247	2419304	+
Chr1	2431708	2431777	-
Chr1	2437907	2438038	+
Chr1	2438407	2438464	+
Chr1	2438646	2438695	+
Chr1	2438821	2438867	+
Chr1	2439014	2439085	+
Chr1	2439784	2439866	+
Chr1	2478212	2478259	+
Chr1	2482639	2482707	+
Chr1	2482713	2482803	+
Chr1	2574568	2574733	-
Chr1	2575259	2575323	-
Chr1	2667992	2668042	-
Chr1	2668252	2668382	-
Chr1	2668695	2668744	-
Chr1	2670138	2670190	-
Chr1	2670216	2670245	-
Chr1	2671334	2671391	-
Chr1	2692746	2692763	-
Chr1	2698131	2698186	+
Chr1	2701168	2701250	+
Chr1	2740339	2740426	+
Chr1	2775543	2775612	+
Chr1	2814288	2814329	-
Chr1	2827389	2827498	+
Chr1	2850169	2850206	+
Chr1	2856047	2856114	+
Chr1	2856964	2857006	+
Chr1	2867404	2867483	+
Chr1	2869377	2869403	+
Chr1	2873557	2873623	+
Chr1	2874185	2874310	+
Chr1	2874419	2874515	+
Chr1	2874569	2874641	+
Chr1	2874923	2874985	+
Chr1	2875128	2875204	+
Chr1	2875353	2875421	+
Chr1	2876753	2876836	+
Chr1	2877100	2877152	+
Chr1	2885675	2885769	+
Chr1	2897556	2897602	-
Chr1	2927884	2927952	+
Chr1	2928720	2928790	+
Chr1	2928860	2928970	+
Chr1	2941546	2941583	-
Chr1	2944343	2944398	-
Chr1	2944729	2944779	-
Chr1	2945215	2945261	-
Chr1	2945271	2945302	-
Chr1	2954290	2954364	-
Chr1	2973331	2973372	-
Chr1	2973404	2973442	-
Chr1	2973507	2973550	-
Chr1	2973705	2973748	-
Chr1	2973858	2973896	-
Chr1	2995892	2995926	+
Chr1	3095686	3095731	-
Chr1	3153146	3153181	-
Chr1	3199014	3199061	-
Chr1	3231557	3231599	-
Chr1	3232000	3232054	-
Chr1	3232489	3232526	-
Chr1	3233083	3233118	-
Chr1	3252724	3252881	+
Chr1	3255019	3255055	+
Chr1	3255137	3255258	+
Chr1	3292452	3292571	-
Chr1	3293638	3293696	-
Chr1	3298328	3298390	-
Chr1	3298488	3298536	-
Chr1	3347031	3347110	-
Chr1	3347197	3347241	-
Chr1	3373694	3373745	+
Chr1	3387968	3388044	-
Chr1	3397554	3397611	-
Chr1	3417406	3417445	-
Chr1	3429716	3429758	-
Chr1	3443101	3443138	-
Chr1	3443458	3443533	-
Chr1	3487633	3487702	+
Chr1	3494499	3494564	-
Chr1	3508416	3508486	+
Chr1	3513729	3513768	-
Chr1	3582157	3582214	-
Chr1	3584959	3585019	-
Chr1	3585234	3585273	-
Chr1	3585723	3585773	-
Chr1	3586342	3586416	-
Chr1	3586689	3586738	-
Chr1	3603921	3603962	-
Chr1	3604435	3604485	-
Chr1	3609047	3609092	-
Chr1	3628401	3628494	+
Chr1	3629124	3629328	+
Chr1	3629498	3629628	+
Chr1	3629909	3629951	+
Chr1	3630360	3630469	+
Chr1	3646502	3646564	-
Chr1	3657512	3657571	-
Chr1	3661791	3661846	+
Chr1	3683428	3683479	+
Chr1	3756370	3756425	-
Chr1	3778379	3778451	+
Chr1	3778736	3778818	+
Chr1	3778838	3778928	+
Chr1	3779110	3779182	+
Chr1	3802218	3802258	-
Chr1	3802344	3802395	-
Chr1	3802844	3802952	-
Chr1	3812818	3812855	-
Chr1	3864945	3865014	-
Chr1	3865528	3865571	-
Chr1	3921111	3921181	+
Chr1	3955945	3956016	+
Chr1	4017352	4017398	-
Chr1	4017578	4017665	-
Chr1	4017917	4017969	-
Chr1	4018386	4018447	-
Chr1	4018485	4018571	-
Chr1	4018849	4018904	-
Chr1	4019101	4019159	-
Chr1	4019264	4019367	-
Chr1	4020568	4020630	-
Chr1	4020633	4020732	-
Chr1	4040100	4040147	-
Chr1	4040982	4041039	-
Chr1	4041949	4042040	-
Chr1	4042762	4042853	-
Chr1	4043774	4043827	-
Chr1	4058242	4058289	+
Chr1	4116482	4116546	-
Chr1	4145678	4145726	+
Chr1	4146940	4146979	-
Chr1	4154073	4154138	+
Chr1	4155279	4155386	+
Chr1	4155718	4155884	+
Chr1	4155966	4156093	+
Chr1	4157124	4157166	+
Chr1	4157169	4157223	+
Chr1	4201213	4201270	+
Chr1	4204494	4204580	+
Chr1	4254476	4254522	+
Chr1	4268381	4268429	-
Chr1	4283574	4283635	+
Chr1	4284140	4284229	+
Chr1	4285093	4285157	+
Chr1	4349234	4349295	+
Chr1	4357200	4357300	-
Chr1	4357608	4357707	-
Chr1	4360205	4360250	-
Chr1	4368965	4369036	-
Chr1	4370193	4370252	-
Chr1	4437822	4437862	-
Chr1	4438666	4438708	-
Chr1	4453313	4453385	+
Chr1	4468307	4468428	+
Chr1	4500941	4501002	+
Chr1	4510388	4510430	-
Chr1	4510542	4510577	-
Chr1	4510904	4510966	-
Chr1	4511254	4511321	-
Chr1	4511433	4511469	-
Chr1	4512805	4512846	-
Chr1	4542817	4542842	+
Chr1	4543216	4543252	+
Chr1	4573959	4574006	-
Chr1	4575152	4575199	-
Chr1	4575235	4575305	-
Chr1	4575407	4575449	-
Chr1	4575719	4575755	-
Chr1	4593510	4593571	-
Chr1	4608694	4608774	-
Chr1	4610379	4610429	-
Chr1	4639569	4639613	-
Chr1	4795024	4795117	+
Chr1	4796037	4796147	+
Chr1	4916565	4916607	+
Chr1	4916689	4916771	+
Chr1	4918231	4918307	+
Chr1	5012522	5012559	-
Chr1	5024741	5024815	+
Chr1	5029017	5029083	+
Chr1	5029195	5029278	+
Chr1	5029443	5029468	+
Chr1	5043339	5043403	+
Chr1	5075440	5075534	-
Chr1	5075616	5075690	-
Chr1	5076313	5076379	-
Chr1	5110686	5110737	-
Chr1	5133301	5133335	-
Chr1	5171269	5171345	+
Chr1	5205075	5205257	+
Chr1	5228785	5228881	-
Chr1	5230381	5230411	-
Chr1	5230946	5230997	-
Chr1	5243754	5243872	+
Chr1	5247795	5247883	+
Chr1	5256181	5256243	+
Chr1	5260794	5260829	-
Chr1	5297945	5298005	-
Chr1	5400100	5400123	+
Chr1	5401664	5401717	+
Chr1	5401845	5401892	+
Chr1	5409441	5409507	-
Chr1	5410986	5411036	+
Chr1	5411497	5411612	+
Chr1	5411821	5411911	+
Chr1	5412584	5412681	+
Chr1	5413263	5413351	+
Chr1	5416605	5416648	-
Chr1	5419781	5419821	-
Chr1	5441743	5441780	-
Chr1	5519564	5519704	+
Chr1	5519854	5519931	+
Chr1	5540988	5541082	+
Chr1	5541423	5541561	+
Chr1	5555970	5556030	-
Chr1	5664004	5664056	+
Chr1	5718379	5718442	+
Chr1	5718755	5718815	+
Chr1	5721672	5721767	+
Chr1	5724440	5724494	+
Chr1	5774337	5774377	+
Chr1	5774943	5775012	+
Chr1	5775355	5775451	+
Chr1	5775551	5775595	+
Chr1	5776686	5776738	-
Chr1	5840647	5840673	-
Chr1	5847069	5847120	-
Chr1	5847341	5847391	-
Chr1	5861584	5861642	-
Chr1	5923523	5923567	+
Chr1	5923642	5923688	+
Chr1	5923869	5923925	+
Chr1	5925145	5925326	+
Chr1	5925425	5925566	+
Chr1	5925721	5925876	+
Chr1	5925893	5925960	+
Chr1	5934693	5934763	+
Chr1	5934802	5934898	+
Chr1	5936315	5936401	+
Chr1	5936428	5936533	+
Chr1	5937162	5937202	+
Chr1	5937324	5937374	+
Chr1	5951348	5951421	-
Chr1	5952478	5952504	-
Chr1	5953079	5953186	-
Chr1	5953481	5953541	-
Chr1	5953559	5953623	-
Chr1	5953741	5953791	-
Chr1	5955127	5955182	-
Chr1	5955303	5955494	-
Chr1	5955547	5955644	-
Chr1	5956353	5956396	-
Chr1	5956651	5956707	-
Chr1	5977881	5978050	+
Chr1	5978435	5978490	+
Chr1	5978497	5978562	+
Chr1	5979066	5979247	+
Chr1	5979481	5979595	+
Chr1	5979764	5979787	+
Chr1	5980177	5980248	+
Chr1	5984844	5984895	-
Chr1	6021865	6021931	+
Chr1	6035776	6035852	+
Chr1	6094337	6094386	-
Chr1	6094861	6094906	-
Chr1	6097030	6097075	-
Chr1	6189623	6189677	-
Chr1	6191313	6191368	-
Chr1	6192828	6192862	-
Chr1	6193412	6193507	-
Chr1	6199984	6200065	+
Chr1	6202886	6202976	+
Chr1	6203217	6203335	+
Chr1	6215025	6215064	-
Chr1	6215818	6215891	-
Chr1	6215965	6216041	-
Chr1	6217569	6217616	-
Chr1	6247630	6247713	-
Chr1	6251869	6251945	+
Chr1	6251979	6252036	+
Chr1	6253450	6253609	+
Chr1	6266070	6266161	-
Chr1	6266315	6266388	-
Chr1	6267526	6267590	-
Chr1	6284899	6284929	-
Chr1	6290614	6290645	-
Chr1	6292633	6292670	-
Chr1	6299720	6299785	+
Chr1	6300097	6300171	+
Chr1	6300231	6300411	+
Chr1	6300668	6300716	+
Chr1	6329816	6329882	+
Chr1	6357236	6357309	-
Chr1	6389689	6389761	+
Chr1	6390233	6390371	+
Chr1	6390376	6390436	+
Chr1	6390437	6390484	+
Chr1	6411575	6411635	+
Chr1	6422376	6422443	+
Chr1	6437856	6437913	+
Chr1	6458436	6458524	-
Chr1	6459043	6459111	-
Chr1	6465929	6465992	-
Chr1	6465998	6466032	-
Chr1	6466301	6466421	-
Chr1	6523758	6523790	-
Chr1	6524872	6524949	-
Chr1	6525209	6525263	-
Chr1	6568215	6568296	+
Chr1	6568944	6569015	+
Chr1	6610492	6610596	-
Chr1	6622097	6622251	+
Chr1	6622270	6622329	+
Chr1	6622474	6622541	+
Chr1	6622567	6622672	+
Chr1	6623260	6623415	+
Chr1	6623855	6623921	+
Chr1	6624215	6624284	+
Chr1	6629530	6629592	+
Chr1	6664660	6664702	+
Chr1	6664793	6664849	+
Chr1	6688882	6688964	+
Chr1	6690123	6690191	+
Chr1	6698580	6698682	+
Chr1	6710033	6710074	+
Chr1	6711459	6711527	+
Chr1	6711607	6711627	+
Chr1	6732446	6732504	-
Chr1	6733046	6733081	-
Chr1	6733927	6733934	-
Chr1	6734049	6734093	-
Chr1	6774324	6774418	-
Chr1	6819906	6819949	-
Chr1	6820827	6820858	-
Chr1	6821348	6821385	-
Chr1	6832529	6832771	+
Chr1	6834007	6834096	+
Chr1	6834160	6834373	+
Chr1	6898248	6898269	-
Chr1	6902897	6902936	-
Chr1	6903356	6903380	-
Chr1	6903472	6903522	-
Chr1	6942882	6942953	+
Chr1	6943049	6943102	+
Chr1	6943818	6943869	+
Chr1	6944595	6944637	+
Chr1	6972659	6972717	+
Chr1	6974120	6974157	+
Chr1	6974384	6974424	+
Chr1	7042471	7042578	-
Chr1	7091745	7091784	+
Chr1	7103106	7103165	-
Chr1	7103867	7103898	-
Chr1	7103924	7103942	-
Chr1	7104529	7104596	-
Chr1	7104619	7104667	-
Chr1	7143089	7143182	+
Chr1	7143581	7143707	+
Chr1	7143751	7143835	+
Chr1	7143879	7143977	+
Chr1	7144206	7144329	+
Chr1	7145512	7145693	+
Chr1	7145805	7145912	+
Chr1	7146073	7146113	+
Chr1	7177815	7177855	+
Chr1	7178289	7178329	+
Chr1	7285396	7285537	+
Chr1	7285663	7285738	+
Chr1	7285934	7286014	+
Chr1	7286024	7286147	+
Chr1	7286303	7286440	+
Chr1	7286519	7286626	+
Chr1	7286658	7286723	+
Chr1	7287561	7287664	+
Chr1	7287672	7287757	+
Chr1	7288597	7288654	+
Chr1	7288723	7288884	+
Chr1	7314475	7314579	+
Chr1	7314901	7314948	+
Chr1	7314997	7315076	+
Chr1	7317810	7317891	+
Chr1	7325083	7325131	+
Chr1	7325140	7325208	+
Chr1	7325663	7325713	+
Chr1	7326988	7327045	+
Chr1	7327263	7327297	+
Chr1	7327462	7327526	+
Chr1	7327620	7327722	+
Chr1	7328099	7328192	+
Chr1	7373859	7373935	+
Chr1	7378977	7379018	-
Chr1	7379042	7379095	-
Chr1	7379592	7379647	-
Chr1	7380409	7380469	-
Chr1	7410310	7410357	-
Chr1	7486367	7486425	-
Chr1	7487761	7487822	-
Chr1	7487860	7487894	-
Chr1	7488027	7488097	-
Chr1	7511276	7511353	+
Chr1	7563257	7563397	-
Chr1	7567699	7567741	-
Chr1	7571750	7571795	-
Chr1	7583377	7583461	+
Chr1	7588865	7588956	+
Chr1	7589544	7589606	+
Chr1	7608194	7608269	+
Chr1	7634272	7634316	+
Chr1	7651553	7651585	+
Chr1	7696739	7696812	+
Chr1	7704551	7704598	-
Chr1	7704991	7705041	-
Chr1	7790289	7790361	+
Chr1	7790536	7790557	+
Chr1	7836376	7836430	+
Chr1	7837197	7837320	+
Chr1	7839865	7839899	-
Chr1	7875364	7875476	+
Chr1	7952034	7952073	-
Chr1	7978049	7978119	-
Chr1	7978437	7978480	-
Chr1	7995817	7995871	+
Chr1	7995887	7995944	+
Chr1	8006949	8007012	+
Chr1	8052232	8052267	+
Chr1	8066054	8066129	+
Chr1	8080023	8080066	+
Chr1	8117743	8117867	+
Chr1	8118221	8118291	+
Chr1	8118795	8118921	+
Chr1	8120351	8120397	+
Chr1	8121171	8121202	+
Chr1	8153313	8153360	-
Chr1	8268766	8268820	-
Chr1	8269111	8269223	-
Chr1	8270373	8270411	-
Chr1	8270552	8270596	-
Chr1	8271157	8271239	-
Chr1	8271641	8271676	-
Chr1	8296026	8296075	-
Chr1	8337648	8337716	+
Chr1	8338552	8338632	+
Chr1	8385500	8385559	+
Chr1	8434203	8434346	+
Chr1	8471276	8471338	-
Chr1	8525107	8525215	-
Chr1	8543134	8543248	+
Chr1	8550718	8550821	+
Chr1	8554896	8554939	-
Chr1	8561101	8561140	-
Chr1	8568341	8568383	-
Chr1	8605440	8605515	-
Chr1	8605609	8605664	-
Chr1	8666050	8666107	+
Chr1	8668017	8668063	+
Chr1	8751524	8751633	+
Chr1	8753877	8753963	+
Chr1	8776273	8776339	+
Chr1	8782463	8782513	+
Chr1	8804712	8804773	+
Chr1	8804991	8805041	+
Chr1	8813401	8813541	+
Chr1	8817886	8818021	+
Chr1	8827382	8827443	+
Chr1	8833745	8833797	+
Chr1	8838352	8838445	-
Chr1	8866057	8866163	+
Chr1	8908001	8908047	-
Chr1	8908137	8908205	-
Chr1	8911483	8911594	-
Chr1	8911668	8911764	-
Chr1	8934159	8934217	-
Chr1	8956590	8956636	-
Chr1	8956845	8956903	-
Chr1	8982468	8982492	-
Chr1	9003267	9003329	-
Chr1	9004547	9004589	-
Chr1	9016929	9016981	-
Chr1	9024736	9024753	-
Chr1	9025137	9025178	-
Chr1	9025297	9025311	-
Chr1	9027009	9027046	-
Chr1	9049627	9049668	-
Chr1	9053042	9053085	-
Chr1	9076304	9076386	-
Chr1	9180992	9181034	+
Chr1	9184861	9184996	+
Chr1	9185921	9186046	+
Chr1	9302781	9302824	-
Chr1	9378856	9378903	+
Chr1	9407145	9407216	-
Chr1	9407650	9407702	-
Chr1	9409182	9409247	-
Chr1	9409650	9409686	-
Chr1	9409940	9410058	-
Chr1	9410438	9410505	-
Chr1	9488567	9488614	+
Chr1	9555460	9555509	-
Chr1	9592432	9592507	+
Chr1	9611598	9611706	+
Chr1	9648220	9648299	-
Chr1	9648474	9648505	-
Chr1	9667018	9667074	+
Chr1	9671436	9671570	-
Chr1	9671650	9671712	-
Chr1	9672548	9672589	-
Chr1	9672811	9672838	-
Chr1	9719941	9720004	-
Chr1	9720681	9720722	-
Chr1	9727587	9727625	-
Chr1	9729863	9729895	-
Chr1	9776599	9776628	-
Chr1	9886508	9886586	-
Chr1	9933969	9934093	-
Chr1	9934316	9934371	-
Chr1	9934633	9934728	-
Chr1	9956395	9956515	-
Chr1	9981833	9981877	+
Chr1	9986526	9986579	+
Chr1	9998729	9998806	+
Chr1	10031358	10031418	+
Chr1	10052179	10052286	-
Chr1	10265155	10265240	+
Chr1	10265292	10265358	+
Chr1	10265688	10265851	+
Chr1	10266046	10266090	+
Chr1	10289334	10289392	-
Chr1	10289396	10289443	-
Chr1	10290561	10290617	-
Chr1	10292345	10292419	-
Chr1	10294365	10294417	-
Chr1	10378832	10378949	-
Chr1	10379109	10379167	-
Chr1	10380503	10380603	-
Chr1	10417541	10417581	-
Chr1	10499345	10499410	-
Chr1	10751838	10751892	+
Chr1	10797600	10797642	-
Chr1	10799056	10799094	-
Chr1	10833960	10834059	-
Chr1	10838175	10838241	-
Chr1	10838349	10838457	-
Chr1	10838882	10838932	-
Chr1	10905650	10905706	-
Chr1	10907924	10907967	-
Chr1	11041007	11041051	-
Chr1	11215269	11215417	-
Chr1	11215583	11215619	-
Chr1	11274745	11274784	-
Chr1	11288841	11289006	-
Chr1	11290910	11290967	-
Chr1	11411516	11411561	-
Chr1	11560208	11560271	-
Chr1	11560952	11561001	-
Chr1	11561077	11561153	-
Chr1	11561184	11561229	-
Chr1	11561766	11561805	-
Chr1	11614734	11614906	+
Chr1	11684939	11684988	+
Chr1	11689958	11690006	-
Chr1	11747317	11747351	-
Chr1	11748452	11748526	-
Chr1	11748620	11748658	-
Chr1	11760047	11760153	-
Chr1	11799089	11799130	-
Chr1	11800189	11800376	-
Chr1	11829282	11829390	+
Chr1	11848155	11848200	-
Chr1	11854050	11854090	-
Chr1	11875729	11875818	-
Chr1	11876349	11876457	-
Chr1	11876735	11876783	-
Chr1	11967948	11968011	-
Chr1	11968122	11968175	-
Chr1	11970659	11970686	-
Chr1	12051937	12051987	-
Chr1	12181669	12181778	+
Chr1	12245519	12245574	-
Chr1	12350713	12350867	-
Chr1	12515510	12515547	-
Chr1	12521928	12521979	+
Chr1	12650299	12650387	-
Chr1	12736937	12736986	-
Chr1	12983195	12983229	-
Chr1	12983421	12983456	-
Chr1	12984004	12984094	-
Chr1	13124314	13124376	-
Chr1	13221360	13221448	+
Chr1	13223448	13223670	+
Chr1	13223832	13223965	+
Chr1	14158804	14158865	+
Chr1	15652398	15652456	-
Chr1	16134987	16135036	-
Chr1	16135240	16135326	-
Chr1	16135570	16135680	-
Chr1	16135885	16135918	-
Chr1	16136649	16136733	-
Chr1	16137431	16137479	-
Chr1	16267030	16267076	+
Chr1	16835477	16835555	-
Chr1	16837096	16837196	-
Chr1	16849743	16849774	-
Chr1	16913038	16913095	-
Chr1	17100740	17100831	+
Chr1	17163540	17163594	-
Chr1	17165710	17165782	-
Chr1	17166341	17166411	-
Chr1	17170340	17170383	-
Chr1	17283213	17283240	-
Chr1	17283321	17283354	-
Chr1	17283760	17283790	-
Chr1	17284322	17284430	-
Chr1	17614245	17614350	-
Chr1	17737479	17737536	-
Chr1	17738355	17738396	-
Chr1	17740368	17740408	-
Chr1	17747759	17747796	-
Chr1	17753895	17753942	-
Chr1	17754931	17754979	-
Chr1	17755652	17755724	-
Chr1	17770976	17771035	-
Chr1	17847335	17847455	+
Chr1	17903658	17903698	-
Chr1	17923660	17923716	-
Chr1	17925012	17925072	-
Chr1	17975082	17975128	-
Chr1	18044840	18044880	-
Chr1	18047066	18047128	-
Chr1	18123668	18123722	-
Chr1	18142785	18142822	-
Chr1	18144766	18144805	-
Chr1	18268819	18268862	-
Chr1	18382899	18382927	-
Chr1	18388851	18388912	-
Chr1	18403567	18403603	-
Chr1	18494703	18494786	-
Chr1	18502373	18502420	-
Chr1	18502851	18502913	-
Chr1	18528375	18528434	-
Chr1	18571945	18571988	-
Chr1	18571993	18572029	-
Chr1	18577417	18577453	-
Chr1	18591862	18591901	-
Chr1	18592792	18592837	-
Chr1	19120891	19120933	-
Chr1	19176546	19176597	-
Chr1	19187328	19187383	-
Chr1	19220545	19220614	-
Chr1	19222717	19222747	-
Chr1	19223152	19223198	-
Chr1	19223685	19223761	-
Chr1	19224450	19224554	-
Chr1	19323309	19323380	-
Chr1	19325103	19325162	-
Chr1	19333664	19333736	-
Chr1	19335506	19335592	-
Chr1	19335644	19335678	-
Chr1	19350948	19350990	-
Chr1	19469244	19469328	-
Chr1	19501342	19501411	+
Chr1	19517495	19517600	+
Chr1	19521639	19521664	+
Chr1	19936965	19937010	+
Chr1	19937406	19937462	+
Chr1	19949713	19949790	+
Chr1	20125709	20125760	+
Chr1	20190396	20190465	+
Chr1	20355850	20355951	+
Chr1	20630082	20630135	+
Chr1	20641012	20641037	+
Chr1	20652901	20652968	+
Chr1	21044481	21044542	+
Chr1	21164791	21164856	+
Chr1	21167968	21168107	+
Chr1	21170001	21170108	+
Chr1	21170263	21170361	+
Chr1	21171930	21171986	+
Chr1	21747974	21748020	+
Chr1	21756846	21756904	+
Chr1	21760261	21760437	+
Chr1	21760651	21760722	+
Chr1	21760990	21761071	+
Chr1	21761324	21761429	+
Chr1	21761463	21761551	+
Chr1	21763652	21763732	+
Chr1	21781016	21781121	+
Chr1	21781584	21781624	+
Chr1	21781836	21781899	+
Chr1	21781922	21781983	+
Chr1	21782807	21782861	+
Chr1	21782886	21782936	+
Chr1	21783013	21783066	+
Chr1	21783406	21783456	+
Chr1	21793120	21793217	+
Chr1	21793228	21793241	+
Chr1	21816864	21816958	+
Chr1	21829980	21830051	+
Chr1	21830797	21830935	+
Chr1	21831901	21831973	+
Chr1	21902368	21902409	+
Chr1	21904221	21904290	+
Chr1	21904522	21904583	+
Chr1	21905060	21905163	+
Chr1	22039263	22039370	+
Chr1	22523970	22524073	+
Chr1	22678177	22678235	+
Chr1	23654898	23654975	+
Chr1	23772079	23772139	+
Chr1	24475299	24475356	+
Chr1	24602254	24602374	+
Chr1	24604616	24604687	+
Chr1	24648321	24648374	+
Chr1	25038202	25038267	+
Chr2	4638	4687	+
Chr2	7421	7473	+
Chr2	9565	9661	+
Chr2	9702	9747	+
Chr2	10042	10085	+
Chr2	81930	82010	+
Chr2	82604	82709	+
Chr2	82941	82991	+
Chr2	90906	90950	-
Chr2	103635	103673	-
Chr2	124108	124125	+
Chr2	124215	124267	+
Chr2	134214	134247	-
Chr2	165513	165560	-
Chr2	165914	165960	-
Chr2	199536	199658	-
Chr2	199956	200015	-
Chr2	200105	200168	-
Chr2	200560	200636	-
Chr2	201483	201637	-
Chr2	211554	211608	+
Chr2	217346	217394	-
Chr2	297089	297168	-
Chr2	297204	297270	-
Chr2	310590	310678	-
Chr2	312404	312449	-
Chr2	385506	385557	+
Chr2	385653	385741	+
Chr2	385922	385990	+
Chr2	386264	386401	+
Chr2	386608	386677	+
Chr2	419183	419265	+
Chr2	518384	518556	-
Chr2	519868	519926	-
Chr2	553582	553641	-
Chr2	553730	553779	-
Chr2	554292	554381	-
Chr2	628309	628354	-
Chr2	648690	648802	+
Chr2	693343	693401	+
Chr2	698326	698371	-
Chr2	698401	698462	-
Chr2	698610	698653	-
Chr2	698684	698728	-
Chr2	698753	698863	-
Chr2	700237	700336	-
Chr2	700624	700679	-
Chr2	758235	758286	-
Chr2	758641	758701	-
Chr2	759182	759221	-
Chr2	759338	759469	-
Chr2	759538	759576	-
Chr2	759690	759819	-
Chr2	766983	767022	-
Chr2	797664	797704	-
Chr2	829474	829497	-
Chr2	830876	830950	-
Chr2	830975	831102	-
Chr2	831457	831582	-
Chr2	863785	863819	-
Chr2	944500	944548	+
Chr2	958141	958183	+
Chr2	974350	974385	-
Chr2	975514	975562	-
Chr2	975563	975707	-
Chr2	975742	975788	-
Chr2	975935	975996	-
Chr2	976201	976237	-
Chr2	976848	976881	-
Chr2	997048	997092	-
Chr2	1072315	1072403	+
Chr2	1122819	1122856	-
Chr2	1138361	1138410	-
Chr2	1157556	1157582	+
Chr2	1157741	1157791	+
Chr2	1502468	1502535	-
Chr2	1534190	1534229	-
Chr2	1575167	1575206	-
Chr2	1584220	1584261	-
Chr2	1933483	1933630	-
Chr2	1967508	1967583	+
Chr2	2026852	2026943	+
Chr2	2026990	2027048	+
Chr2	2142083	2142157	+
Chr2	2143637	2143683	+
Chr2	2184559	2184671	-
Chr2	2287978	2288032	-
Chr2	2288383	2288429	-
Chr2	2288533	2288606	-
Chr2	2288844	2288881	-
Chr2	2350463	2350597	+
Chr2	2351095	2351139	+
Chr2	2357889	2357920	-
Chr2	2359033	2359117	-
Chr2	2359294	2359344	-
Chr2	2360458	2360537	-
Chr2	2361199	2361382	-
Chr2	2361422	2361558	-
Chr2	2361576	2361650	-
Chr2	2361818	2361894	-
Chr2	2362057	2362174	-
Chr2	2429410	2429450	-
Chr2	2589363	2589404	-
Chr2	2589502	2589645	-
Chr2	2589699	2589750	-
Chr2	2590141	2590226	-
Chr2	2921921	2921957	-
Chr2	2926219	2926333	+
Chr2	3257906	3257957	-
Chr2	4477914	4478000	+
Chr2	4478008	4478089	+
Chr2	4481862	4481888	+
Chr2	4483526	4483673	+
Chr2	4484077	4484147	+
Chr2	5742023	5742071	+
Chr2	5742698	5742796	+
Chr2	5925468	5925561	+
Chr2	5926399	5926607	+
Chr2	5926741	5926753	+
Chr2	5926815	5926868	+
Chr2	5927889	5927932	+
Chr2	5929151	5929312	+
Chr2	5929487	5929566	+
Chr2	5929646	5929714	+
Chr2	6283095	6283168	+
Chr2	6507997	6508052	+
Chr2	6508621	6508718	+
Chr2	6508738	6508900	+
Chr2	6510902	6511040	+
Chr2	6511648	6511711	+
Chr2	6511847	6512044	+
Chr2	6512426	6512504	+
Chr2	6534058	6534229	+
Chr2	6534986	6535187	+
Chr2	6535188	6535263	+
Chr2	6535319	6535374	+
Chr2	6535693	6535948	+
Chr2	6536013	6536134	+
Chr2	6536161	6536271	+
Chr2	6536307	6536361	+
Chr2	6536481	6536537	+
Chr2	6536779	6536895	+
Chr2	6776458	6776527	+
Chr2	6798743	6798806	+
Chr2	7357257	7357302	+
Chr2	7407159	7407259	+
Chr2	7407528	7407576	+
Chr2	7407916	7408001	+
Chr2	7518960	7519077	+
Chr2	7520543	7520554	+
Chr2	7619220	7619284	+
Chr2	7627585	7627694	+
Chr2	7692697	7692803	+
Chr2	7755368	7755641	-
Chr2	7864568	7864664	+
Chr2	7864928	7865006	+
Chr2	7865983	7866171	+
Chr2	7866724	7866760	+
Chr2	8098309	8098429	+
Chr2	8109027	8109056	+
Chr2	8109637	8109684	+
Chr2	8110170	8110361	+
Chr2	8110417	8110450	+
Chr2	8110532	8110598	+
Chr2	8111831	8111889	+
Chr2	8140896	8140947	+
Chr2	8142985	8143166	+
Chr2	8223526	8223575	+
Chr2	8224856	8224874	+
Chr2	8295726	8295810	+
Chr2	8427284	8427332	+
Chr2	8507847	8507919	+
Chr2	8508171	8508353	+
Chr2	8695904	8695991	+
Chr2	8696354	8696388	+
Chr2	8697361	8697457	+
Chr2	8780078	8780137	+
Chr2	8782181	8782204	+
Chr2	8787096	8787152	+
Chr2	8856665	8856729	+
Chr2	8856784	8856866	+
Chr2	8857121	8857218	+
Chr2	8863427	8863498	+
Chr2	9007248	9007362	+
Chr2	9007404	9007471	+
Chr2	9007524	9007578	+
Chr2	9007603	9007669	+
Chr2	9007747	9007835	+
Chr2	9007836	9008143	+
Chr2	9008525	9008639	+
Chr2	9008738	9008818	+
Chr2	9008864	9008968	+
Chr2	9016652	9016710	+
Chr2	9142572	9142617	+
Chr2	9147622	9147727	+
Chr2	9200954	9200996	+
Chr2	9216575	9216611	+
Chr2	9218111	9218169	+
Chr2	9473204	9473257	+
Chr2	9474499	9474538	+
Chr2	9476373	9476406	+
Chr2	9476407	9476444	+
Chr2	9581529	9581568	+
Chr2	9779506	9779524	+
Chr2	9780410	9780452	+
Chr2	9781012	9781054	+
Chr2	9786912	9786938	+
Chr2	9788985	9789027	+
Chr2	10381269	10381303	+
Chr2	10754721	10754783	+
Chr2	10892651	10892686	+
Chr2	11157744	11157770	+
Chr2	11411871	11411898	+
Chr2	11670406	11670423	+
Chr2	12061967	12061997	+
Chr2	12592215	12592262	+
Chr2	12601790	12601855	+
Chr2	12667861	12667894	+
Chr2	12667939	12667984	+
Chr2	12669800	12669831	+
Chr2	12975323	12975373	+
Chr2	13139433	13139476	+
Chr2	13370156	13370187	+
Chr2	13660616	13660642	+
Chr2	13663763	13663778	+
Chr2	13664346	13664390	+
Chr2	14464436	14464517	+
Chr2	14968216	14968253	+
Chr2	15268981	15269013	+
Chr2	15878863	15878920	+
Chr2	15879086	15879149	+
Chr2	15879934	15879967	+
Chr2	15919319	15919352	+
Chr2	16110082	16110127	+
Chr2	16217976	16218013	+
Chr2	16429532	16429572	+
Chr2	16461324	16461350	+
Chr2	16512084	16512126	+
Chr2	16772494	16772542	+
Chr2	16774323	16774359	+
Chr2	17139193	17139235	+
Chr2	17140735	17140818	+
Chr2	17141006	17141034	+
Chr2	17174634	17174664	+
Chr2	17923561	17923617	+
Chr2	17952650	17952687	+
Chr2	18070422	18070457	+
Chr2	18334571	18334683	-
Chr2	19060116	19060181	+
Chr2	19339336	19339367	+
Chr2	19454439	19454466	+
Chr3	32320	32401	-
Chr3	32735	32805	-
Chr3	88975	89023	-
Chr3	89168	89259	-
Chr3	94844	94894	-
Chr3	95086	95164	-
Chr3	95245	95358	-
Chr3	95383	95413	-
Chr3	96228	96336	-
Chr3	96859	96901	-
Chr3	97608	97665	-
Chr3	100097	100154	-
Chr3	101605	101660	-
Chr3	101850	101864	-
Chr3	146938	147026	-
Chr3	196461	196515	-
Chr3	213108	213164	-
Chr3	214519	214552	-
Chr3	215232	215400	-
Chr3	215911	215984	-
Chr3	276172	276218	-
Chr3	341542	341638	-
Chr3	341737	341753	-
Chr3	341962	341995	-
Chr3	342548	342597	-
Chr3	343308	343388	-
Chr3	398144	398186	-
Chr3	432840	432965	-
Chr3	433451	433562	-
Chr3	434874	434933	-
Chr3	436594	436691	-
Chr3	437334	437445	-
Chr3	439272	439413	-
Chr3	440889	441005	-
Chr3	441159	441293	-
Chr3	442315	442468	-
Chr3	443906	444004	-
Chr3	444260	444298	-
Chr3	444587	444638	-
Chr3	444925	444971	-
Chr3	445403	445447	-
Chr3	445676	445737	-
Chr3	445787	445829	-
Chr3	445939	445985	-
Chr3	446071	446203	-
Chr3	447287	447370	-
Chr3	494626	494690	-
Chr3	522626	522652	-
Chr3	522759	522813	-
Chr3	524271	524332	-
Chr3	527453	527489	-
Chr3	534400	534503	-
Chr3	594479	594515	-
Chr3	594778	594837	-
Chr3	594842	594865	-
Chr3	697969	698021	-
Chr3	728355	728405	-
Chr3	769945	769969	-
Chr3	770040	770104	-
Chr3	772557	772686	-
Chr3	772829	772875	-
Chr3	779797	779887	-
Chr3	825515	825585	-
Chr3	858963	859011	-
Chr3	913348	913400	-
Chr3	926437	926487	-
Chr3	987116	987176	-
Chr3	1017317	1017383	-
Chr3	1092471	1092510	-
Chr3	1106809	1106848	-
Chr3	1106954	1107061	-
Chr3	1107381	1107450	-
Chr3	1114439	1114461	-
Chr3	1114595	1114675	-
Chr3	1114858	1114932	-
Chr3	1115251	1115336	-
Chr3	1117522	1117651	-
Chr3	1118636	1118658	-
Chr3	1118930	1118989	-
Chr3	1119500	1119530	-
Chr3	1120218	1120278	-
Chr3	1125233	1125292	-
Chr3	1152359	1152416	-
Chr3	1212230	1212300	-
Chr3	1212509	1212664	-
Chr3	1260444	1260500	-
Chr3	1261470	1261523	-
Chr3	1289120	1289149	-
Chr3	1289343	1289397	-
Chr3	1289507	1289569	-
Chr3	1289588	1289650	-
Chr3	1289755	1289777	-
Chr3	1290199	1290282	-
Chr3	1302872	1302952	-
Chr3	1394474	1394499	-
Chr3	1394590	1394665	-
Chr3	1395836	1395910	-
Chr3	1419271	1419306	-
Chr3	1422301	1422375	-
Chr3	1455495	1455513	-
Chr3	1456007	1456107	-
Chr3	1458978	1459049	-
Chr3	1461892	1461967	-
Chr3	1462605	1462686	-
Chr3	1462698	1462767	-
Chr3	1538487	1538537	-
Chr3	1578450	1578480	-
Chr3	1622406	1622468	-
Chr3	1653953	1654017	+
Chr3	1654069	1654162	+
Chr3	1654196	1654329	+
Chr3	1655273	1655360	+
Chr3	1740869	1740906	+
Chr3	1771409	1771464	-
Chr3	1787275	1787310	-
Chr3	1821240	1821283	-
Chr3	1835765	1835843	-
Chr3	1899117	1899177	-
Chr3	1986432	1986497	-
Chr3	1989883	1989926	-
Chr3	1991670	1991738	-
Chr3	2013146	2013231	+
Chr3	2015172	2015275	+
Chr3	2040628	2040659	-
Chr3	2089819	2089871	+
Chr3	2120606	2120687	+
Chr3	2123307	2123374	+
Chr3	2144905	2144978	-
Chr3	2272453	2272495	-
Chr3	2273088	2273150	-
Chr3	2273420	2273457	-
Chr3	2273802	2273864	-
Chr3	2275206	2275279	-
Chr3	2276215	2276250	-
Chr3	2276830	2276863	-
Chr3	2278297	2278374	-
Chr3	2279159	2279199	-
Chr3	2283645	2283726	-
Chr3	2290214	2290276	+
Chr3	2296882	2297033	-
Chr3	2318677	2318748	-
Chr3	2318991	2319051	-
Chr3	2354932	2355007	+
Chr3	2355015	2355101	+
Chr3	2356223	2356278	+
Chr3	2356318	2356402	+
Chr3	2356463	2356559	+
Chr3	2360324	2360404	-
Chr3	2385170	2385249	-
Chr3	2388041	2388144	-
Chr3	2426093	2426235	+
Chr3	2426237	2426288	+
Chr3	2436496	2436540	+
Chr3	2454357	2454394	+
Chr3	2459969	2460049	-
Chr3	2460825	2460872	-
Chr3	2461376	2461528	-
Chr3	2461551	2461609	-
Chr3	2462197	2462250	-
Chr3	2462524	2462539	-
Chr3	2472719	2472767	-
Chr3	2486243	2486341	+
Chr3	2486728	2486779	+
Chr3	2488267	2488364	+
Chr3	2488972	2489021	+
Chr3	2565250	2565336	+
Chr3	2587430	2587501	-
Chr3	2588185	2588291	-
Chr3	2590733	2590782	-
Chr3	2607036	2607120	-
Chr3	2645787	2645841	+
Chr3	2649484	2649711	-
Chr3	2649783	2649910	-
Chr3	2652250	2652362	-
Chr3	2659617	2659705	-
Chr3	2660177	2660272	-
Chr3	2686133	2686168	-
Chr3	2688838	2688890	-
Chr3	2881073	2881109	+
Chr3	2890109	2890170	-
Chr3	2904576	2904662	-
Chr3	2937245	2937327	-
Chr3	2990765	2990818	+
Chr3	3017429	3017484	+
Chr3	3018591	3018682	+
Chr3	3021219	3021245	+
Chr3	3021322	3021390	+
Chr3	3037050	3037144	-
Chr3	3040608	3040666	-
Chr3	3041332	3041419	-
Chr3	3066109	3066188	-
Chr3	3168604	3168671	-
Chr3	3169721	3169775	-
Chr3	3171674	3171691	-
Chr3	3214451	3214597	-
Chr3	3223997	3224088	-
Chr3	3224502	3224551	-
Chr3	3239413	3239479	+
Chr3	3240238	3240303	+
Chr3	3240792	3240891	+
Chr3	3241740	3241813	+
Chr3	3272033	3272090	+
Chr3	3355629	3355714	-
Chr3	3355840	3355934	-
Chr3	3356596	3356649	-
Chr3	3362955	3362988	-
Chr3	3391642	3391693	-
Chr3	3417166	3417226	-
Chr3	3442879	3442933	+
Chr3	3485889	3485947	-
Chr3	3517692	3517851	+
Chr3	3584625	3584655	-
Chr3	3593964	3594002	+
Chr3	3699872	3699908	+
Chr3	3728620	3728704	+
Chr3	3730240	3730323	-
Chr3	3737519	3737564	-
Chr3	3761878	3761965	-
Chr3	3764910	3764978	-
Chr3	3765109	3765187	-
Chr3	3768000	3768043	-
Chr3	3776368	3776505	+
Chr3	3776549	3776596	+
Chr3	3777214	3777224	+
Chr3	3935894	3935973	+
Chr3	3936331	3936430	+
Chr3	3943442	3943510	+
Chr3	3944352	3944455	-
Chr3	3944672	3944697	-
Chr3	3991746	3991790	-
Chr3	3992820	3992883	-
Chr3	4021513	4021620	-
Chr3	4023725	4023756	-
Chr3	4026769	4026799	-
Chr3	4050912	4050974	+
Chr3	4051929	4051990	+
Chr3	4185953	4186030	+
Chr3	4273487	4273578	-
Chr3	4290385	4290447	+
Chr3	4291031	4291114	+
Chr3	4327286	4327354	-
Chr3	4332365	4332507	+
Chr3	4385523	4385594	-
Chr3	4473697	4473754	-
Chr3	4474315	4474382	-
Chr3	4512300	4512351	+
Chr3	4513776	4513840	+
Chr3	4514103	4514190	+
Chr3	4567080	4567124	-
Chr3	4567347	4567429	-
Chr3	4570061	4570089	-
Chr3	4570135	4570156	-
Chr3	4570245	4570293	-
Chr3	4639665	4639753	+
Chr3	4651722	4651787	-
Chr3	4651855	4652023	-
Chr3	4652744	4652807	-
Chr3	4652813	4652890	-
Chr3	4719095	4719174	-
Chr3	4720151	4720184	-
Chr3	4755922	4756060	+
Chr3	4758563	4758596	+
Chr3	4773917	4773965	-
Chr3	4785267	4785403	-
Chr3	4786989	4787070	-
Chr3	4822478	4822531	+
Chr3	4915117	4915172	+
Chr3	4915493	4915545	+
Chr3	4923436	4923499	+
Chr3	5002901	5002946	+
Chr3	5055669	5055772	+
Chr3	5083449	5083492	+
Chr3	5094180	5094364	-
Chr3	5094371	5094506	-
Chr3	5131713	5131746	-
Chr3	5213288	5213370	+
Chr3	5235641	5235724	+
Chr3	5274567	5274675	-
Chr3	5331072	5331154	+
Chr3	5331723	5331847	+
Chr3	5332350	5332392	+
Chr3	5332707	5332764	+
Chr3	5332930	5333022	+
Chr3	5343789	5343869	+
Chr3	5348555	5348680	-
Chr3	5348903	5348964	-
Chr3	5364250	5364327	-
Chr3	5367042	5367083	-
Chr3	5367213	5367260	-
Chr3	5413738	5413808	-
Chr3	5498548	5498590	+
Chr3	5506663	5506740	+
Chr3	5514649	5514734	+
Chr3	5593725	5593797	+
Chr3	5593804	5593878	+
Chr3	5594570	5594635	+
Chr3	5596348	5596423	-
Chr3	5596434	5596491	-
Chr3	5596969	5596997	-
Chr3	5597039	5597080	-
Chr3	5693380	5693448	+
Chr3	5693644	5693722	+
Chr3	5693724	5693839	+
Chr3	5711237	5711365	+
Chr3	5712808	5712870	+
Chr3	5718465	5718506	+
Chr3	5721292	5721444	+
Chr3	5721757	5721817	+
Chr3	5721995	5722029	+
Chr3	5782848	5782907	+
Chr3	5783780	5783870	+
Chr3	5802869	5802900	-
Chr3	5803738	5803785	-
Chr3	5842595	5842667	+
Chr3	5953640	5953692	-
Chr3	5990226	5990249	-
Chr3	6083195	6083273	-
Chr3	6084580	6084603	-
Chr3	6084840	6084912	-
Chr3	6085184	6085205	-
Chr3	6085348	6085369	-
Chr3	6085399	6085444	-
Chr3	6091343	6091513	-
Chr3	6091649	6091665	-
Chr3	6092688	6092743	-
Chr3	6095134	6095200	+
Chr3	6095507	6095568	+
Chr3	6095737	6095843	+
Chr3	6112279	6112313	-
Chr3	6120127	6120202	+
Chr3	6193140	6193202	+
Chr3	6278054	6278109	+
Chr3	6278413	6278467	+
Chr3	6307791	6307826	+
Chr3	6475633	6475697	+
Chr3	6476285	6476314	+
Chr3	6641126	6641186	+
Chr3	6688003	6688078	+
Chr3	6688087	6688217	+
Chr3	6688321	6688363	+
Chr3	6688422	6688514	+
Chr3	6841593	6841636	+
Chr3	6841766	6841854	+
Chr3	6841858	6841942	+
Chr3	6864566	6864605	+
Chr3	6866877	6866982	+
Chr3	6869224	6869281	+
Chr3	6959591	6959640	+
Chr3	6959642	6959719	+
Chr3	6960092	6960168	+
Chr3	6961161	6961237	+
Chr3	7242047	7242113	+
Chr3	7242126	7242157	+
Chr3	7244886	7244907	+
Chr3	7245108	7245148	+
Chr3	7639549	7639605	+
Chr3	7839315	7839370	-
Chr3	7871755	7871835	+
Chr3	7918682	7918738	+
Chr3	7947497	7947546	+
Chr3	8141268	8141308	+
Chr3	8152957	8152987	+
Chr3	8309979	8310000	+
Chr3	8310029	8310103	+
Chr3	8502687	8502737	+
Chr3	8560916	8560958	+
Chr3	8603635	8603700	+
Chr3	8603935	8604054	+
Chr3	8642852	8642895	+
Chr3	8643351	8643462	+
Chr3	8686314	8686377	+
Chr3	8687398	8687461	+
Chr3	8837731	8837832	+
Chr3	8962443	8962518	+
Chr3	9032807	9032857	+
Chr3	9033214	9033264	+
Chr3	9065412	9065464	+
Chr3	9109662	9109680	+
Chr3	9307406	9307448	+
Chr3	9307635	9307780	+
Chr3	9354824	9354875	+
Chr3	9355190	9355260	+
Chr3	9355720	9355780	+
Chr3	9355948	9356002	+
Chr3	9356708	9356740	+
Chr3	9539632	9539688	+
Chr3	9540093	9540154	+
Chr3	9668468	9668528	+
Chr3	9672481	9672560	+
Chr3	9672903	9673013	+
Chr3	9673344	9673412	+
Chr3	9758906	9758961	+
Chr3	9796022	9796081	+
Chr3	9827101	9827151	-
Chr3	9868572	9868674	+
Chr3	9892967	9893120	+
Chr3	9895466	9895501	+
Chr3	9921267	9921324	+
Chr3	10069488	10069538	+
Chr3	10070299	10070372	+
Chr3	10206199	10206322	+
Chr3	10256405	10256479	+
Chr3	10256731	10256768	+
Chr3	10315271	10315368	+
Chr3	10445026	10445059	+
Chr3	10456202	10456269	+
Chr3	11006104	11006173	+
Chr3	11102569	11102590	+
Chr3	11974497	11974572	+
Chr3	13836684	13836762	+
Chr3	13839760	13839813	+
Chr3	14092844	14092870	+
Chr3	14191931	14192058	+
Chr3	14192243	14192263	+
Chr3	14193897	14194106	+
Chr3	14194596	14194770	+
Chr3	14194908	14194928	+
Chr3	14198525	14198568	+
Chr3	14204306	14204545	+
Chr3	14205004	14205189	+
Chr3	15902355	15902368	-
Chr3	15987690	15987757	+
Chr3	16094687	16094753	-
Chr3	16094961	16094989	-
Chr3	16165786	16165818	-
Chr3	16196157	16196223	+
Chr3	16196728	16196794	+
Chr3	16198369	16198425	+
Chr3	16198495	16198556	+
Chr3	16218322	16218377	+
Chr3	16271848	16271942	+
Chr3	16272209	16272302	+
Chr3	16272602	16272650	+
Chr3	16380038	16380097	+
Chr3	16380827	16380869	+
Chr3	16473628	16473673	-
Chr3	16541947	16542022	-
Chr3	16557161	16557237	-
Chr3	16621708	16621772	-
Chr3	16622023	16622040	-
Chr3	16623973	16624027	-
Chr3	16661156	16661199	-
Chr3	16686125	16686185	-
Chr3	16753475	16753527	-
Chr3	16757104	16757158	+
Chr3	16757314	16757363	+
Chr3	16757514	16757594	+
Chr3	16789019	16789088	-
Chr3	16819027	16819109	+
Chr3	16819872	16819895	+
Chr3	16896958	16897048	+
Chr3	16929989	16930103	-
Chr3	17131143	17131155	-
Chr3	17134239	17134300	-
Chr3	17153039	17153068	+
Chr3	17154190	17154268	+
Chr3	17158550	17158614	+
Chr3	17158702	17158771	+
Chr3	17159473	17159647	+
Chr3	17178866	17178913	-
Chr3	17183522	17183748	+
Chr3	17189598	17189680	-
Chr3	17189906	17189946	-
Chr3	17296379	17296438	-
Chr3	17304148	17304245	-
Chr3	17304786	17304824	-
Chr3	17305544	17305575	-
Chr3	17339061	17339130	-
Chr3	17342214	17342318	-
Chr3	17401669	17401727	-
Chr3	17438300	17438354	-
Chr3	17439934	17439998	-
Chr3	17440098	17440172	-
Chr3	17473560	17473607	-
Chr3	17474982	17475053	-
Chr3	17493760	17493842	-
Chr3	17494093	17494308	-
Chr3	17494564	17494619	-
Chr3	17505399	17505464	-
Chr3	17525712	17525791	-
Chr3	17578677	17578773	-
Chr3	17645538	17645642	+
Chr3	17669531	17669581	-
Chr3	17675168	17675253	-
Chr3	17698024	17698229	-
Chr3	17698252	17698328	-
Chr3	17699011	17699201	-
Chr3	17699233	17699349	-
Chr3	17699704	17699784	-
Chr3	17699832	17699901	-
Chr3	17699965	17700055	-
Chr3	17700393	17700482	-
Chr3	17700520	17700749	-
Chr3	17715479	17715591	-
Chr3	17717249	17717317	-
Chr3	17717570	17717602	-
Chr3	17718856	17718982	-
Chr3	17719173	17719226	-
Chr3	17734966	17735025	-
Chr3	17764951	17764999	+
Chr3	17765242	17765278	+
Chr3	17765571	17765620	+
Chr3	17893433	17893479	-
Chr3	17893540	17893590	-
Chr3	17987578	17987677	+
Chr3	18025834	18025909	+
Chr3	18077700	18077790	+
Chr3	18089739	18089811	+
Chr3	18090654	18090731	+
Chr3	18121474	18121524	+
Chr3	18209913	18210024	+
Chr3	18250775	18250823	+
Chr3	18297993	18298182	-
Chr3	18362851	18362923	-
Chr3	18363181	18363285	-
Chr3	18363297	18363490	-
Chr3	18364534	18364587	-
Chr3	18368264	18368330	+
Chr3	18401484	18401560	-
Chr3	18440251	18440308	-
Chr3	18441668	18441754	-
Chr3	18466131	18466205	+
Chr3	18476175	18476247	-
Chr3	18533234	18533316	-
Chr3	18675257	18675332	+
Chr3	18675436	18675499	+
Chr3	18734030	18734136	+
Chr3	18742903	18742996	-
Chr3	18826756	18826883	-
Chr3	18827201	18827259	-
Chr3	18828514	18828570	-
Chr3	18828843	18828873	-
Chr3	18828973	18829015	-
Chr3	18921329	18921410	+
Chr3	18931312	18931536	+
Chr3	18936466	18936509	+
Chr3	18936524	18936596	+
Chr3	18936601	18936657	+
Chr3	18936709	18936900	+
Chr3	18938614	18938685	+
Chr3	18945608	18945669	-
Chr3	18994227	18994286	+
Chr3	19070108	19070171	+
Chr3	19070304	19070357	+
Chr3	19084722	19084778	+
Chr3	19086856	19086946	+
Chr3	19089361	19089411	+
Chr3	19091261	19091323	+
Chr3	19091391	19091432	+
Chr3	19091477	19091584	+
Chr3	19097021	19097090	+
Chr3	19146613	19146681	+
Chr3	19150346	19150410	+
Chr3	19164016	19164110	-
Chr3	19164303	19164401	-
Chr3	19188235	19188284	+
Chr3	19225863	19225958	-
Chr3	19226434	19226502	-
Chr3	19241366	19241429	+
Chr3	19242596	19242651	+
Chr3	19268811	19268840	-
Chr3	19269141	19269205	-
Chr3	19269219	19269273	-
Chr3	19376536	19376600	+
Chr3	19380672	19380722	+
Chr3	19381336	19381380	+
Chr3	19588920	19589003	+
Chr3	19798247	19798294	+
Chr3	19931589	19931636	+
Chr3	19997247	19997301	+
Chr3	20012109	20012142	+
Chr3	20094508	20094563	+
Chr3	20101485	20101529	+
Chr3	20296533	20296566	+
Chr3	20499351	20499405	+
Chr3	20542495	20542639	+
Chr3	20543239	20543345	+
Chr3	20545303	20545346	+
Chr3	20545843	20545885	+
Chr3	20555214	20555299	+
Chr3	20555491	20555552	+
Chr3	20558864	20558922	+
Chr3	20563399	20563460	+
Chr3	20737297	20737340	+
Chr3	20738030	20738095	+
Chr3	20776764	20776792	+
Chr3	20778504	20778604	+
Chr3	20883049	20883112	+
Chr3	20883472	20883537	+
Chr3	20896841	20897073	+
Chr3	20897292	20897360	+
Chr3	20897719	20897939	+
Chr3	21012845	21012920	+
Chr3	21017756	21017819	+
Chr3	21060023	21060062	+
Chr3	21194865	21194932	+
Chr3	21200090	21200176	+
Chr3	21200403	21200446	+
Chr3	21200954	21201000	+
Chr3	21201131	21201189	+
Chr3	21206069	21206166	+
Chr3	21262121	21262265	+
Chr3	21262480	21262539	+
Chr3	21262712	21262798	+
Chr3	21290339	21290489	-
Chr3	21290509	21290546	-
Chr3	21291129	21291193	-
Chr3	21292934	21293082	-
Chr3	21297385	21297458	-
Chr3	21297965	21298419	-
Chr3	21299327	21299377	-
Chr3	21308583	21308643	+
Chr3	21309134	21309174	+
Chr3	21336397	21336429	-
Chr3	21438529	21438658	+
Chr3	21439957	21440082	+
Chr3	21468420	21468572	-
Chr3	21485606	21485656	+
Chr3	21642027	21642061	+
Chr3	21642704	21642766	+
Chr3	21643091	21643144	+
Chr3	21692664	21692712	-
Chr3	21707709	21707756	+
Chr3	21743229	21743391	-
Chr3	21743494	21743656	-
Chr3	21745017	21745093	-
Chr3	21816568	21816597	-
Chr3	21826021	21826104	-
Chr3	21826562	21826578	-
Chr3	21826773	21826838	-
Chr3	21829698	21829738	-
Chr3	21832364	21832468	+
Chr3	21922125	21922206	-
Chr3	21923224	21923254	-
Chr3	21923996	21924042	-
Chr3	21933220	21933307	+
Chr3	21933554	21933591	+
Chr3	21933665	21933838	+
Chr3	21934632	21934649	+
Chr3	21938913	21939007	-
Chr3	22036026	22036169	-
Chr3	22088683	22088745	+
Chr3	22095670	22095759	-
Chr3	22107306	22107338	-
Chr3	22133217	22133281	-
Chr3	22136059	22136170	+
Chr3	22143186	22143307	+
Chr3	22143609	22143788	+
Chr3	22143946	22144065	+
Chr3	22211417	22211447	+
Chr3	22266583	22266658	+
Chr3	22308129	22308179	-
Chr3	22332135	22332314	+
Chr3	22332333	22332390	+
Chr3	22402864	22402903	+
Chr3	22454432	22454498	+
Chr3	22455069	22455120	+
Chr3	22461675	22461714	-
Chr3	22483251	22483355	+
Chr3	22484738	22484835	+
Chr3	22485568	22485706	+
Chr3	22600709	22600775	+
Chr3	22603166	22603247	+
Chr3	22603452	22603499	+
Chr3	22603631	22603737	+
Chr3	22625359	22625397	+
Chr3	22682037	22682098	+
Chr3	22682123	22682164	+
Chr3	22683374	22683450	+
Chr3	22734391	22734441	+
Chr3	22745842	22745980	+
Chr3	22746423	22746450	+
Chr3	22837210	22837245	+
Chr3	22965465	22965549	+
Chr3	22965907	22965988	+
Chr3	22966120	22966159	+
Chr3	22967175	22967313	+
Chr3	22967347	22967381	+
Chr3	22967794	22967847	+
Chr3	22968179	22968232	+
Chr3	22968351	22968410	+
Chr3	22968456	22968504	+
Chr3	22969341	22969439	+
Chr3	22969441	22969534	+
Chr3	22969611	22969655	+
Chr3	22969943	22969981	+
Chr3	22970256	22970347	+
Chr3	22970429	22970463	+
Chr3	22970661	22970699	+
Chr3	22970804	22970856	+
Chr3	23022334	23022383	+
Chr3	23052714	23052837	+
Chr3	23053015	23053080	+
Chr3	23053212	23053292	+
Chr3	23053438	23053456	+
Chr3	23091031	23091110	+
Chr3	23091151	23091291	+
Chr3	23091308	23091407	+
Chr3	23136947	23137067	+
Chr3	23201923	23201972	+
Chr3	23202034	23202135	+
Chr3	23202277	23202320	+
Chr3	23214604	23214629	+
Chr3	23214747	23214796	+
Chr3	23215057	23215111	+
Chr3	23215488	23215545	+
Chr3	23215805	23215941	+
Chr3	23232520	23232566	+
Chr3	23232845	23232986	+
Chr3	23234928	23235017	+
Chr3	23303283	23303332	+
Chr3	23304870	23304971	+
Chr3	23305044	23305083	+
Chr3	23305213	23305275	+
Chr3	23306982	23307060	+
Chr3	23325421	23325444	+
Chr3	23373515	23373527	-
Chr3	23373608	23373712	-
Chr3	23395342	23395435	-
Chr3	23414215	23414256	+
Chr3	23433834	23433869	-
Chr3	23435504	23435576	-
Chr3	23436924	23436971	-
Chr3	23445306	23445355	+
Chr3	23454986	23455082	+
Chr3	23455428	23455485	+
Chr3	23455717	23455749	+
Chr4	13698	13764	+
Chr4	14943	14963	+
Chr4	15017	15064	+
Chr4	15226	15306	+
Chr4	15477	15590	+
Chr4	24508	24536	+
Chr4	129232	129327	+
Chr4	162136	162193	+
Chr4	201464	201538	+
Chr4	274901	274945	+
Chr4	551783	551810	+
Chr4	695990	696053	+
Chr4	745091	745166	+
Chr4	941980	942012	+
Chr4	1038698	1038773	+
Chr4	1038786	1038861	+
Chr4	1038912	1038998	+
Chr4	1071885	1071928	+
Chr4	1105221	1105268	+
Chr4	1106090	1106212	+
Chr4	1106719	1106799	+
Chr4	1106887	1106963	+
Chr4	1107964	1108022	+
Chr4	1108761	1108811	+
Chr4	1108828	1108969	+
Chr4	1111009	1111096	-
Chr4	1132948	1132987	+
Chr4	1145034	1145069	+
Chr4	1145642	1145707	+
Chr4	1275741	1275764	+
Chr4	1276243	1276325	+
Chr4	1431343	1431436	+
Chr4	1513083	1513119	+
Chr4	2124287	2124351	+
Chr4	2290672	2290701	+
Chr4	2455863	2455903	+
Chr4	2660939	2660993	+
Chr4	2661494	2661552	+
Chr4	2661725	2661823	+
Chr4	2661979	2662056	+
Chr4	2665604	2665707	+
Chr4	2672209	2672284	-
Chr4	2718355	2718396	+
Chr4	2719360	2719451	+
Chr4	2719945	2719975	+
Chr4	2990498	2990664	-
Chr4	2990789	2990856	-
Chr4	2991101	2991235	-
Chr4	2991763	2991944	-
Chr4	2992109	2992348	-
Chr4	2992389	2992437	-
Chr4	2992549	2992811	-
Chr4	2992937	2993190	-
Chr4	2993600	2993656	-
Chr4	2994085	2994335	-
Chr4	4826743	4826765	-
Chr4	4867004	4867055	+
Chr4	4868153	4868196	+
Chr4	5085381	5085423	-
Chr4	5163792	5163865	-
Chr4	5165205	5165265	-
Chr4	5166063	5166095	-
Chr4	5189568	5189612	-
Chr4	5286870	5287000	+
Chr4	5385416	5385481	-
Chr4	5389766	5389851	-
Chr4	5404669	5404712	-
Chr4	5405072	5405114	-
Chr4	5405757	5405774	-
Chr4	5406004	5406034	-
Chr4	5636942	5636997	-
Chr4	5637855	5637949	-
Chr4	5647638	5647810	-
Chr4	5647923	5647950	-
Chr4	5647953	5648042	-
Chr4	5648272	5648393	-
Chr4	5725290	5725377	+
Chr4	5726004	5726073	+
Chr4	5759876	5759989	+
Chr4	5787685	5787758	+
Chr4	5831477	5831517	+
Chr4	6118152	6118192	+
Chr4	6149853	6149883	-
Chr4	6149969	6150013	-
Chr4	6286541	6286616	-
Chr4	6294348	6294404	+
Chr4	6294592	6294767	+
Chr4	6299091	6299120	-
Chr4	6301903	6301973	-
Chr4	6302168	6302322	-
Chr4	6366592	6366649	-
Chr4	6408946	6409009	+
Chr4	6527158	6527242	-
Chr4	6542372	6542463	-
Chr4	6557681	6557704	+
Chr4	6557872	6557954	+
Chr4	6558730	6558820	+
Chr4	6605626	6605682	-
Chr4	6613015	6613101	-
Chr4	6613173	6613214	-
Chr4	6630676	6630751	-
Chr4	6630812	6630865	-
Chr4	6707438	6707517	-
Chr4	6710554	6710568	-
Chr4	6710860	6710945	-
Chr4	6852176	6852217	-
Chr4	6865536	6865634	+
Chr4	6865661	6865852	+
Chr4	6872442	6872506	-
Chr4	6872526	6872620	-
Chr4	6948175	6948289	-
Chr4	6948978	6949029	-
Chr4	6952007	6952053	-
Chr4	7000929	7000995	-
Chr4	7010450	7010629	-
Chr4	7045583	7045600	-
Chr4	7050633	7050695	-
Chr4	7052507	7052539	-
Chr4	7118021	7118108	-
Chr4	7118726	7118751	-
Chr4	7124196	7124280	-
Chr4	7149062	7149176	+
Chr4	7176936	7176990	-
[truncated: 2,211 more rows]

## Sheet: Supplemental Data Set 6
Supplemental Data Set 6: Long non-coding RNAs from Araport 11 defined as "lncRNA", "antisense lncRNA", "antisense RNA", and "ncRNA."
Chromosome	Start	Stop	Gene Name	Biotype	Strand
Chr1	163278	166353	AT1G01448	antisense_lncRNA	+
Chr1	163278	166353	AT1G01448	antisense_lncRNA	+
Chr1	163302	166307	AT1G01448	antisense_lncRNA	+
Chr1	270067	270517	AT1G04047	antisense_lncRNA	+
Chr1	275473	276319	AT1G04053	antisense_lncRNA	-
Chr1	303463	303977	AT1G04067	antisense_lncRNA	-
Chr1	311828	312884	AT1G04077	antisense_lncRNA	-
Chr1	495887	496190	AT1G04123	antisense_lncRNA	+
Chr1	551289	551529	AT1G04127	lnc_RNA	-
Chr1	558071	558492	AT1G04133	lnc_RNA	-
Chr1	744724	746147	AT1G04163	antisense_lncRNA	+
Chr1	845677	847683	AT1G04183	antisense_lncRNA	+
Chr1	885941	887906	AT1G03545	antisense_lncRNA	+
Chr1	885941	887972	AT1G03545	antisense_lncRNA	+
Chr1	1120225	1122526	AT1G04247	antisense_lncRNA	+
Chr1	1147781	1148435	AT1G04295	antisense_lncRNA	+
Chr1	1194187	1196889	AT1G04425	ncRNA	+
Chr1	1523561	1524069	AT1G04357	lnc_RNA	-
Chr1	1523594	1523943	AT1G04363	lnc_RNA	+
Chr1	1645300	1647435	AT1G05562	antisense_lncRNA	+
Chr1	1762363	1762693	AT1G04433	antisense_lncRNA	-
Chr1	1820254	1821887	AT1G06002	antisense_lncRNA	+
Chr1	1914943	1917661	AT1G06265	antisense_lncRNA	-
Chr1	1915008	1916278	AT1G06265	antisense_lncRNA	-
Chr1	1916444	1916957	AT1G06265	antisense_lncRNA	-
Chr1	1966019	1966939	AT1G04463	antisense_lncRNA	-
Chr1	1968861	1969332	AT1G04467	antisense_lncRNA	+
Chr1	2089765	2090865	AT1G04513	antisense_lncRNA	+
Chr1	2155213	2155622	AT1G04537	antisense_lncRNA	+
Chr1	2184318	2187941	AT1G07119	antisense_lncRNA	+
Chr1	2184318	2187941	AT1G07119	antisense_lncRNA	+
Chr1	2184318	2187941	AT1G07119	antisense_lncRNA	+
Chr1	2184327	2187941	AT1G07119	antisense_lncRNA	+
Chr1	2185048	2187936	AT1G07119	antisense_lncRNA	+
Chr1	2186933	2187181	AT1G04563	lnc_RNA	+
Chr1	2187566	2188734	AT1G07128	antisense_lncRNA	-
Chr1	2294889	2295488	AT1G04583	antisense_lncRNA	+
Chr1	2394985	2397399	AT1G07728	antisense_lncRNA	+
Chr1	2394985	2397399	AT1G07728	antisense_lncRNA	+
Chr1	2538664	2539548	AT1G04643	antisense_lncRNA	-
Chr1	2538664	2539548	AT1G04643	antisense_lncRNA	-
Chr1	2620439	2621546	AT1G04647	antisense_lncRNA	+
Chr1	2718616	2721910	AT1G08592	antisense_lncRNA	-
Chr1	2718875	2721676	AT1G08592	antisense_lncRNA	-
Chr1	3038631	3039326	AT1G09421	antisense_lncRNA	+
Chr1	3111746	3112619	AT1G04707	antisense_lncRNA	-
Chr1	3204309	3205338	AT1G04743	antisense_lncRNA	+
Chr1	3744858	3745655	AT1G11175	ncRNA	+
Chr1	3895179	3896917	AT1G11592	ncRNA	-
Chr1	3895268	3896934	AT1G11592	ncRNA	-
Chr1	3975947	3977255	AT1G04887	antisense_lncRNA	-
Chr1	4013195	4013918	AT1G04917	antisense_lncRNA	+
Chr1	4123641	4124165	AT1G04933	antisense_lncRNA	+
Chr1	4123641	4125090	AT1G04933	antisense_lncRNA	+
Chr1	4257863	4258637	AT1G04953	antisense_lncRNA	+
Chr1	4368980	4369617	AT1G04977	antisense_lncRNA	+
Chr1	4612243	4612929	AT1G13448	antisense_lncRNA	+
Chr1	4800688	4801256	AT1G05043	antisense_lncRNA	+
Chr1	4805676	4806123	AT1G05047	antisense_lncRNA	+
Chr1	5168516	5170571	AT1G15002	antisense_lncRNA	-
Chr1	5180695	5181247	AT1G05147	antisense_lncRNA	+
Chr1	5222729	5224055	AT1G15175	antisense_lncRNA	-
Chr1	5222729	5224143	AT1G15175	antisense_lncRNA	-
Chr1	5222729	5224143	AT1G15175	antisense_lncRNA	-
Chr1	5297847	5298571	AT1G05163	antisense_lncRNA	-
Chr1	5297875	5298166	AT1G15405	ncRNA	-
Chr1	5402553	5403853	AT1G05183	antisense_lncRNA	+
Chr1	5406134	5407357	AT1G05187	antisense_lncRNA	-
Chr1	5445341	5445782	AT1G05203	antisense_lncRNA	-
Chr1	5447212	5447569	AT1G05207	antisense_lncRNA	+
Chr1	5629183	5631029	AT1G16489	antisense_lncRNA	+
Chr1	5629194	5631131	AT1G16489	antisense_lncRNA	+
Chr1	5629264	5630905	AT1G16489	antisense_lncRNA	+
Chr1	5629640	5631088	AT1G16489	antisense_lncRNA	+
Chr1	5685503	5686368	AT1G16635	ncRNA	-
Chr1	5726556	5726671	AT1G05257	antisense_RNA	+
Chr1	5757508	5758384	AT1G05267	antisense_lncRNA	+
Chr1	5777100	5777828	AT1G05277	antisense_lncRNA	+
Chr1	5890616	5895132	AT1G17232	antisense_lncRNA	-
Chr1	5891324	5894334	AT1G17232	antisense_lncRNA	-
Chr1	5899972	5903641	AT1G17255	antisense_lncRNA	+
Chr1	5899982	5903773	AT1G17255	antisense_lncRNA	+
Chr1	6131064	6131525	AT1G05333	antisense_lncRNA	-
Chr1	6131554	6135345	AT1G05333	antisense_lncRNA	-
Chr1	6149305	6150189	AT1G05347	antisense_lncRNA	-
Chr1	6325873	6326732	AT1G18382	antisense_lncRNA	-
Chr1	6342940	6345787	AT1G18415	antisense_lncRNA	-
Chr1	6342940	6345787	AT1G18415	antisense_lncRNA	-
Chr1	6465487	6466454	AT1G18745	ncRNA	-
Chr1	7106128	7108108	AT1G20515	antisense_lncRNA	+
Chr1	7106144	7107966	AT1G20515	antisense_lncRNA	+
Chr1	7106832	7107937	AT1G20515	antisense_lncRNA	+
Chr1	7174336	7176647	AT1G20691	antisense_lncRNA	-
Chr1	7174373	7176502	AT1G20691	antisense_lncRNA	-
Chr1	7680822	7681663	AT1G05687	antisense_lncRNA	-
Chr1	7908568	7909708	AT1G22403	ncRNA	-
Chr1	7908569	7909509	AT1G22403	ncRNA	-
Chr1	7949502	7950049	AT1G05753	antisense_lncRNA	-
Chr1	8071789	8074296	AT1G05767	antisense_lncRNA	+
Chr1	8074366	8075020	AT1G05767	antisense_lncRNA	+
Chr1	8080698	8080937	AT1G05777	antisense_lncRNA	+
Chr1	8168443	8169267	AT1G23052	ncRNA	-
Chr1	8423069	8424073	AT1G05837	antisense_lncRNA	+
Chr1	8756253	8756570	AT1G05913	lnc_RNA	-
Chr1	8812695	8814461	AT1G25098	antisense_lncRNA	+
Chr1	8812695	8814461	AT1G25098	antisense_lncRNA	+
Chr1	8812695	8815264	AT1G25098	antisense_lncRNA	+
Chr1	8812695	8815264	AT1G25098	antisense_lncRNA	+
Chr1	8826983	8829682	AT1G25175	ncRNA	+
Chr1	8826983	8829682	AT1G25175	ncRNA	+
Chr1	8826983	8829682	AT1G25175	ncRNA	+
Chr1	8826983	8829682	AT1G25175	ncRNA	+
Chr1	8827063	8829632	AT1G25175	ncRNA	+
Chr1	8835419	8836850	AT1G05927	antisense_lncRNA	-
Chr1	9023037	9023508	AT1G05977	antisense_lncRNA	+
Chr1	9065955	9071457	AT1G26208	antisense_lncRNA	-
Chr1	9065955	9071468	AT1G26208	antisense_lncRNA	-
Chr1	9066044	9071452	AT1G26208	antisense_lncRNA	-
Chr1	9066200	9071462	AT1G26208	antisense_lncRNA	-
Chr1	9066319	9068685	AT1G26208	antisense_lncRNA	-
Chr1	9066319	9068685	AT1G26208	antisense_lncRNA	-
Chr1	9071058	9072273	AT1G26218	antisense_lncRNA	-
Chr1	9076447	9076572	AT1G26235	ncRNA	-
Chr1	9175611	9177556	AT1G26558	ncRNA	+
Chr1	9175642	9177598	AT1G26558	ncRNA	+
Chr1	9726607	9730185	AT1G27921	antisense_lncRNA	-
Chr1	9726607	9730185	AT1G27921	antisense_lncRNA	-
Chr1	9726610	9730424	AT1G27921	antisense_lncRNA	-
Chr1	9726610	9730424	AT1G27921	antisense_lncRNA	-
Chr1	10077923	10079643	AT1G28685	antisense_lncRNA	-
Chr1	10094805	10095222	AT1G06177	lnc_RNA	-
Chr1	10095813	10102928	AT1G28715	lnc_RNA	-
Chr1	10273931	10275765	AT1G29357	antisense_lncRNA	-
Chr1	10273931	10275765	AT1G29357	antisense_lncRNA	-
Chr1	10274016	10275727	AT1G29357	antisense_lncRNA	-
Chr1	10274017	10275727	AT1G29357	antisense_lncRNA	-
Chr1	10426779	10429143	AT1G29785	antisense_lncRNA	-
Chr1	10427342	10428749	AT1G29785	antisense_lncRNA	-
Chr1	10428495	10429138	AT1G29785	antisense_lncRNA	-
Chr1	10663332	10664763	AT1G30282	antisense_lncRNA	+
Chr1	10663615	10663836	AT1G30282	antisense_lncRNA	+
Chr1	11147007	11147252	AT1G06423	antisense_lncRNA	+
Chr1	11171225	11171835	AT1G31258	ncRNA	+
Chr1	11271744	11273075	AT1G31485	antisense_lncRNA	+
Chr1	11672237	11672483	AT1G06537	lnc_RNA	-
Chr1	11738297	11739319	AT1G06573	antisense_lncRNA	-
Chr1	12118990	12124001	AT1G33415	antisense_lncRNA	+
Chr1	12118992	12126593	AT1G33415	antisense_lncRNA	+
Chr1	12118994	12123999	AT1G33415	antisense_lncRNA	+
Chr1	12119015	12123896	AT1G33415	antisense_lncRNA	+
Chr1	12124092	12126651	AT1G33415	antisense_lncRNA	+
Chr1	12192651	12197020	AT1G33615	ncRNA	-
Chr1	12193047	12196153	AT1G33615	ncRNA	-
Chr1	12193047	12196736	AT1G33615	ncRNA	-
Chr1	12193085	12196469	AT1G33615	ncRNA	-
Chr1	12193200	12196548	AT1G33615	ncRNA	-
Chr1	12193202	12196469	AT1G33615	ncRNA	-
Chr1	12358198	12358531	AT1G06717	antisense_lncRNA	+
Chr1	12582122	12582721	AT1G34418	ncRNA	+
Chr1	12751156	12752796	AT1G34844	antisense_lncRNA	+
Chr1	12751156	12752796	AT1G34844	antisense_lncRNA	+
Chr1	12751171	12752905	AT1G34844	antisense_lncRNA	+
Chr1	14285892	14286203	AT1G07027	lnc_RNA	-
Chr1	16780241	16786828	AT1G44125	antisense_lncRNA	-
Chr1	16780241	16786828	AT1G44125	antisense_lncRNA	-
Chr1	16780241	16786828	AT1G44125	antisense_lncRNA	-
Chr1	16780241	16786828	AT1G44125	antisense_lncRNA	-
Chr1	16780241	16786828	AT1G44125	antisense_lncRNA	-
Chr1	16780241	16786828	AT1G44125	antisense_lncRNA	-
Chr1	16780302	16786821	AT1G44125	antisense_lncRNA	-
Chr1	17159423	17159704	AT1G07313	lnc_RNA	-
Chr1	17252952	17253903	AT1G46554	ncRNA	+
Chr1	17854060	17855960	AT1G48315	antisense_lncRNA	+
Chr1	17854068	17855223	AT1G48315	antisense_lncRNA	+
Chr1	17854116	17855862	AT1G48315	antisense_lncRNA	+
Chr1	17854117	17855811	AT1G48315	antisense_lncRNA	+
Chr1	17854130	17855750	AT1G48315	antisense_lncRNA	+
Chr1	18112453	18112821	AT1G07513	antisense_lncRNA	-
Chr1	18333956	18334247	AT1G07567	antisense_lncRNA	+
Chr1	18447615	18448335	AT1G49832	ncRNA	+
Chr1	18447615	18448335	AT1G49832	ncRNA	+
Chr1	18486742	18488523	AT1G49938	lnc_RNA	-
Chr1	18487277	18488506	AT1G49938	lnc_RNA	-
Chr1	18492026	18493257	AT1G49952	ncRNA	-
Chr1	18549204	18550042	AT1G50055	ncRNA	-
Chr1	18725436	18725628	AT1G07647	antisense_RNA	-
Chr1	18813670	18814351	AT1G07683	lnc_RNA	+
Chr1	19051674	19051922	AT1G07733	antisense_lncRNA	-
Chr1	19052139	19052358	AT1G07737	antisense_lncRNA	+
Chr1	19052719	19053731	AT1G07743	antisense_lncRNA	-
Chr1	19117681	19118570	AT1G07753	antisense_lncRNA	+
Chr1	19149454	19152074	AT1G51645	antisense_lncRNA	+
Chr1	19149454	19152074	AT1G51645	antisense_lncRNA	+
Chr1	19149470	19152288	AT1G51645	antisense_lncRNA	+
Chr1	19496461	19497686	AT1G52347	ncRNA	+
Chr1	19496499	19497720	AT1G52347	ncRNA	+
Chr1	19587618	19588924	AT1G07823	antisense_lncRNA	-
Chr1	19787023	19787316	AT1G07853	antisense_lncRNA	+
Chr1	19967683	19969121	AT1G07893	antisense_lncRNA	+
Chr1	20217732	20218221	AT1G07943	antisense_lncRNA	+
Chr1	20617324	20618241	AT1G08043	antisense_lncRNA	-
Chr1	20617324	20618241	AT1G08043	antisense_lncRNA	-
Chr1	21022759	21024402	AT1G56165	antisense_lncRNA	-
Chr1	21052299	21053178	AT1G08103	lnc_RNA	-
Chr1	21213625	21215407	AT1G56612	antisense_lncRNA	-
Chr1	21213625	21215407	AT1G56612	antisense_lncRNA	-
Chr1	21214146	21215406	AT1G56612	antisense_lncRNA	-
Chr1	21616594	21617073	AT1G08217	lnc_RNA	-
Chr1	21742944	21743877	AT1G58590	ncRNA	-
Chr1	21743159	21743891	AT1G58590	ncRNA	-
Chr1	21784645	21786869	AT1G58808	ncRNA	+
Chr1	22029795	22030289	AT1G08273	antisense_lncRNA	+
Chr1	22294362	22297374	AT1G60505	antisense_lncRNA	-
Chr1	22294362	22297374	AT1G60505	antisense_lncRNA	-
Chr1	22294362	22297374	AT1G60505	antisense_lncRNA	-
Chr1	22294362	22297374	AT1G60505	antisense_lncRNA	-
Chr1	22294362	22297374	AT1G60505	antisense_lncRNA	-
Chr1	22294370	22297232	AT1G60505	antisense_lncRNA	-
Chr1	22294382	22297245	AT1G60505	antisense_lncRNA	-
Chr1	22299435	22301441	AT1G60525	antisense_lncRNA	-
Chr1	22299435	22301441	AT1G60525	antisense_lncRNA	-
Chr1	22299435	22301441	AT1G60525	antisense_lncRNA	-
Chr1	22302306	22305242	AT1G60545	antisense_lncRNA	+
Chr1	22302306	22305242	AT1G60545	antisense_lncRNA	+
Chr1	22302306	22305242	AT1G60545	antisense_lncRNA	+
Chr1	22304106	22304459	AT1G60545	antisense_lncRNA	+
Chr1	22947414	22947891	AT1G08457	lnc_RNA	-
Chr1	23032347	23033035	AT1G08507	lnc_RNA	-
Chr1	23181614	23181887	AT1G08547	antisense_RNA	+
Chr1	23975085	23978335	AT1G64563	ncRNA	-
Chr1	23984011	23984795	AT1G64572	ncRNA	+
Chr1	24051980	24052457	AT1G08727	antisense_lncRNA	-
Chr1	24558112	24558312	AT1G08803	antisense_lncRNA	+
Chr1	24642586	24644068	AT1G66173	ncRNA	+
Chr1	24948393	24949628	AT1G08857	antisense_lncRNA	-
Chr1	24953292	24953988	AT1G08857	antisense_lncRNA	-
Chr1	25238395	25239330	AT1G67365	antisense_lncRNA	+
Chr1	25417378	25420252	AT1G67792	antisense_lncRNA	+
Chr1	25417378	25420252	AT1G67792	antisense_lncRNA	+
Chr1	25417378	25420252	AT1G67792	antisense_lncRNA	+
Chr1	25417997	25420221	AT1G67792	antisense_lncRNA	+
Chr1	25596554	25596989	AT1G08973	antisense_lncRNA	-
Chr1	25596554	25598435	AT1G08973	antisense_lncRNA	-
Chr1	25889284	25891750	AT1G68872	ncRNA	-
Chr1	25889295	25891750	AT1G68872	ncRNA	-
Chr1	25889295	25891750	AT1G68872	ncRNA	-
Chr1	25889301	25891743	AT1G68872	ncRNA	-
Chr1	25921325	25926267	AT1G09023	antisense_lncRNA	+
Chr1	25921325	25926267	AT1G09023	antisense_lncRNA	+
Chr1	25921325	25926170	AT1G09023	antisense_lncRNA	+
Chr1	25921325	25926170	AT1G09023	antisense_lncRNA	+
Chr1	25921873	25926170	AT1G09023	antisense_lncRNA	+
Chr1	25921873	25926170	AT1G09023	antisense_lncRNA	+
Chr1	26036570	26037649	AT1G69252	ncRNA	+
Chr1	26036733	26037659	AT1G69252	ncRNA	+
Chr1	26161551	26162791	AT1G69572	antisense_lncRNA	+
Chr1	26161599	26162761	AT1G69572	antisense_lncRNA	+
Chr1	26161615	26162226	AT1G69572	antisense_lncRNA	+
Chr1	26175566	26179389	AT1G69587	antisense_lncRNA	-
Chr1	26175654	26179351	AT1G69587	antisense_lncRNA	-
Chr1	26176146	26179389	AT1G69587	antisense_lncRNA	-
Chr1	26177228	26179227	AT1G69587	antisense_lncRNA	-
Chr1	26429733	26430069	AT1G70185	ncRNA	+
Chr1	26506106	26506404	AT1G09167	antisense_lncRNA	+
Chr1	26583570	26584684	AT1G70518	ncRNA	+
Chr1	26616267	26616996	AT1G70581	ncRNA	+
Chr1	26687058	26688031	AT1G09193	antisense_lncRNA	-
Chr1	26920412	26920721	AT1G09247	antisense_lncRNA	-
Chr1	26932071	26932467	AT1G09253	antisense_lncRNA	-
Chr1	26933746	26934487	AT1G09257	antisense_lncRNA	+
Chr1	26939500	26942945	AT1G71528	antisense_lncRNA	-
Chr1	26939500	26942945	AT1G71528	antisense_lncRNA	-
Chr1	26939569	26940277	AT1G71528	antisense_lncRNA	-
Chr1	26939688	26942952	AT1G71528	antisense_lncRNA	-
Chr1	27119300	27119697	AT1G09297	antisense_lncRNA	+
Chr1	27338062	27338829	AT1G09327	antisense_lncRNA	-
Chr1	27414295	27415941	AT1G72852	antisense_lncRNA	-
Chr1	27414422	27415510	AT1G72852	antisense_lncRNA	-
Chr1	27414485	27416050	AT1G72852	antisense_lncRNA	-
Chr1	27416114	27419122	AT1G72855	antisense_lncRNA	+
Chr1	27416114	27419122	AT1G72855	antisense_lncRNA	+
Chr1	27416114	27419122	AT1G72855	antisense_lncRNA	+
Chr1	27416143	27419044	AT1G72855	antisense_lncRNA	+
Chr1	27909074	27909965	AT1G74205	antisense_lncRNA	-
Chr1	27909263	27910019	AT1G74205	antisense_lncRNA	-
Chr1	27909763	27910187	AT1G09427	lnc_RNA	+
Chr1	27958293	27958633	AT1G09443	antisense_lncRNA	+
Chr1	27967724	27968657	AT1G09453	antisense_lncRNA	+
Chr1	28013118	28015826	AT1G74545	antisense_lncRNA	-
Chr1	28013180	28014956	AT1G74545	antisense_lncRNA	-
Chr1	28016582	28017771	AT1G09487	antisense_lncRNA	-
Chr1	28254820	28257236	AT1G75295	antisense_lncRNA	-
Chr1	28255108	28257236	AT1G75295	antisense_lncRNA	-
Chr1	28255108	28257236	AT1G75295	antisense_lncRNA	-
Chr1	28255903	28257179	AT1G75295	antisense_lncRNA	-
Chr1	28314311	28314700	AT1G09553	antisense_lncRNA	-
Chr1	28645595	28645885	AT1G09623	antisense_lncRNA	+
Chr1	28655208	28658086	AT1G09627	antisense_lncRNA	-
Chr1	28865305	28868258	AT1G76878	antisense_lncRNA	-
Chr1	28982766	28983469	AT1G77138	ncRNA	+
Chr1	29400094	29401675	AT1G09783	antisense_lncRNA	-
Chr1	29427802	29428566	AT1G09797	lnc_RNA	+
Chr1	29450551	29452415	AT1G78265	antisense_lncRNA	+
Chr1	29745939	29746842	AT1G79075	ncRNA	+
Chr1	29746013	29746816	AT1G79075	ncRNA	+
Chr1	29906697	29909374	AT1G09863	antisense_lncRNA	+
Chr1	29906737	29909325	AT1G09863	antisense_lncRNA	+
Chr1	29906737	29909325	AT1G09863	antisense_lncRNA	+
Chr1	29906737	29909325	AT1G09863	antisense_lncRNA	+
Chr1	29907250	29909441	AT1G09863	antisense_lncRNA	+
Chr1	29915662	29916410	AT1G79529	antisense_lncRNA	+
Chr1	29998363	29998796	AT1G09913	antisense_lncRNA	+
Chr1	30194605	30198033	AT1G80325	antisense_lncRNA	-
Chr1	30194696	30198071	AT1G80325	antisense_lncRNA	-
Chr1	30386733	30387446	AT1G09987	antisense_lncRNA	+
Chr2	175202	176330	AT2G03975	antisense_lncRNA	+
Chr2	763851	764640	AT2G04285	antisense_lncRNA	-
Chr2	849921	850780	AT2G04405	lnc_RNA	+
Chr2	852856	853345	AT2G04435	lnc_RNA	+
Chr2	853953	854265	AT2G04465	lnc_RNA	+
Chr2	1480219	1482007	AT2G04755	antisense_lncRNA	+
Chr2	1705148	1706465	AT2G04852	antisense_lncRNA	-
Chr2	1705148	1706465	AT2G04852	antisense_lncRNA	-
Chr2	1705148	1706465	AT2G04852	antisense_lncRNA	-
Chr2	2023295	2023995	AT2G05518	ncRNA	+
Chr2	2214334	2215243	AT2G05812	antisense_lncRNA	+
Chr2	2214890	2217397	AT2G05812	antisense_lncRNA	+
Chr2	2217074	2217448	AT2G05812	antisense_lncRNA	+
Chr2	2330776	2331479	AT2G06002	ncRNA	+
Chr2	2919953	2922249	AT2G07042	ncRNA	-
Chr2	2996582	2998054	AT2G07213	antisense_lncRNA	+
Chr2	3334410	3335689	AT2G05215	lnc_RNA	+
Chr2	3669906	3672228	AT2G09795	antisense_lncRNA	-
Chr2	3669906	3672766	AT2G09795	antisense_lncRNA	-
Chr2	3669906	3672766	AT2G09795	antisense_lncRNA	-
Chr2	5009533	5009872	AT2G05695	lnc_RNA	-
Chr2	5081722	5082662	AT2G05825	lnc_RNA	+
Chr2	5692090	5693030	AT2G13665	antisense_lncRNA	+
Chr2	5692126	5692813	AT2G13665	antisense_lncRNA	+
Chr2	5692148	5693006	AT2G13665	antisense_lncRNA	+
Chr2	5953196	5954039	AT2G14115	antisense_lncRNA	+
Chr2	6392167	6393042	AT2G14878	ncRNA	+
Chr2	6644281	6645533	AT2G15292	ncRNA	-
Chr2	7333371	7333810	AT2G06795	antisense_lncRNA	-
Chr2	7994941	7997239	AT2G18440	ncRNA	-
Chr2	7995729	7997198	AT2G18440	ncRNA	-
Chr2	8122119	8123076	AT2G18735	ncRNA	+
Chr2	8470244	8471815	AT2G19572	antisense_lncRNA	+
Chr2	8473605	8475221	AT2G19582	antisense_lncRNA	+
Chr2	8835103	8836069	AT2G07305	antisense_lncRNA	+
Chr2	8988633	8988845	AT2G07345	antisense_lncRNA	-
Chr2	9076289	9077494	AT2G21187	antisense_lncRNA	+
Chr2	9076292	9077468	AT2G21187	antisense_lncRNA	+
Chr2	9076590	9077217	AT2G21187	antisense_lncRNA	+
Chr2	9079042	9079538	AT2G21188	ncRNA	-
Chr2	9353383	9354717	AT2G07475	antisense_lncRNA	+
Chr2	9549145	9550342	AT2G07585	lnc_RNA	-
Chr2	9549649	9550084	AT2G22482	ncRNA	-
Chr2	9721132	9721960	AT2G22821	antisense_lncRNA	+
Chr2	9732473	9733328	AT2G07850	antisense_lncRNA	+
Chr2	9808590	9810073	AT2G23040	lnc_RNA	-
Chr2	9808590	9810073	AT2G23040	lnc_RNA	-
Chr2	9808590	9810073	AT2G23040	lnc_RNA	-
Chr2	9808624	9810089	AT2G23040	lnc_RNA	-
Chr2	9808624	9810089	AT2G23040	lnc_RNA	-
Chr2	9808624	9810089	AT2G23040	lnc_RNA	-
Chr2	9808635	9809868	AT2G23040	lnc_RNA	-
Chr2	10063065	10064078	AT2G23672	antisense_lncRNA	+
Chr2	10186404	10186668	AT2G07965	antisense_lncRNA	+
Chr2	10425306	10427661	AT2G24545	antisense_lncRNA	-
Chr2	10425818	10427263	AT2G24545	antisense_lncRNA	-
Chr2	10426353	10427603	AT2G24545	antisense_lncRNA	-
Chr2	10451325	10451807	AT2G24592	lnc_RNA	+
Chr2	10528064	10533887	AT2G24735	ncRNA	+
Chr2	10541727	10546672	AT2G24755	antisense_lncRNA	-
Chr2	10541738	10549434	AT2G24755	antisense_lncRNA	-
Chr2	10542465	10549445	AT2G24755	antisense_lncRNA	-
Chr2	10546748	10549493	AT2G24755	antisense_lncRNA	-
Chr2	10576287	10576766	AT2G08060	antisense_lncRNA	-
Chr2	11220708	11221535	AT2G26355	antisense_lncRNA	+
Chr2	11721539	11722468	AT2G27400	ncRNA	-
Chr2	12543543	12543710	AT2G08330	antisense_RNA	-
Chr2	12640366	12640959	AT2G08345	antisense_lncRNA	-
Chr2	12937012	12939335	AT2G30362	antisense_lncRNA	+
Chr2	12937351	12939638	AT2G30362	antisense_lncRNA	+
Chr2	12938647	12939746	AT2G30362	antisense_lncRNA	+
Chr2	13041977	13042396	AT2G08405	antisense_lncRNA	+
Chr2	13172342	13173983	AT2G30945	ncRNA	+
Chr2	13172342	13173983	AT2G30945	ncRNA	+
Chr2	13172372	13173888	AT2G30945	ncRNA	+
Chr2	13186544	13187253	AT2G30984	antisense_lncRNA	-
Chr2	13446002	13446729	AT2G31585	ncRNA	+
Chr2	13446035	13446727	AT2G31585	ncRNA	+
Chr2	13497140	13502275	AT2G31751	antisense_lncRNA	-
Chr2	13497140	13502275	AT2G31751	antisense_lncRNA	-
Chr2	13499341	13502114	AT2G31751	antisense_lncRNA	-
Chr2	13500815	13501792	AT2G31751	antisense_lncRNA	-
Chr2	13500958	13502275	AT2G31751	antisense_lncRNA	-
Chr2	13503534	13503920	AT2G08450	lnc_RNA	-
Chr2	13504372	13505361	AT2G08455	lnc_RNA	-
Chr2	13519805	13520069	AT2G08470	antisense_lncRNA	-
Chr2	13560454	13563811	AT2G31902	antisense_RNA	+
Chr2	13561228	13561500	AT2G31902	antisense_RNA	+
Chr2	13561794	13562377	AT2G31902	antisense_RNA	+
Chr2	13564485	13564677	AT2G31902	antisense_RNA	+
Chr2	13567217	13569962	AT2G31902	antisense_RNA	+
Chr2	13569782	13570121	AT2G08485	lnc_RNA	+
Chr2	13909423	13910910	AT2G32795	ncRNA	+
Chr2	14021653	14024497	AT2G33051	antisense_lncRNA	-
Chr2	14021653	14024497	AT2G33051	antisense_lncRNA	-
Chr2	14021653	14025082	AT2G33051	antisense_lncRNA	-
Chr2	14021677	14025239	AT2G33051	antisense_lncRNA	-
Chr2	14021677	14025239	AT2G33051	antisense_lncRNA	-
Chr2	14021677	14025239	AT2G33051	antisense_lncRNA	-
Chr2	14021683	14025239	AT2G33051	antisense_lncRNA	-
Chr2	14021689	14025133	AT2G33051	antisense_lncRNA	-
Chr2	14021689	14025133	AT2G33051	antisense_lncRNA	-
Chr2	14305008	14306053	AT2G33815	antisense_lncRNA	-
Chr2	14305008	14306053	AT2G33815	antisense_lncRNA	-
Chr2	14393410	14394346	AT2G08650	antisense_lncRNA	+
Chr2	14431358	14432022	AT2G08655	antisense_lncRNA	+
Chr2	14514311	14515918	AT2G08660	antisense_lncRNA	+
Chr2	14522522	14523568	AT2G08665	antisense_lncRNA	+
Chr2	14899911	14900597	AT2G08730	antisense_lncRNA	+
Chr2	14982534	14984339	AT2G35637	antisense_lncRNA	-
Chr2	14982577	14984339	AT2G35637	antisense_lncRNA	-
Chr2	14982608	14983998	AT2G35637	antisense_lncRNA	-
Chr2	14989786	14990082	AT2G08740	antisense_lncRNA	-
Chr2	15023487	15026809	AT2G35738	antisense_lncRNA	+
Chr2	15023487	15026809	AT2G35738	antisense_lncRNA	+
Chr2	15023487	15026809	AT2G35738	antisense_lncRNA	+
Chr2	15023487	15026809	AT2G35738	antisense_lncRNA	+
Chr2	15023487	15026809	AT2G35738	antisense_lncRNA	+
Chr2	15023500	15026809	AT2G35738	antisense_lncRNA	+
Chr2	15023505	15026812	AT2G35738	antisense_lncRNA	+
Chr2	15023559	15024286	AT2G35738	antisense_lncRNA	+
Chr2	15090519	15091764	AT2G35945	antisense_lncRNA	+
Chr2	15192766	15193609	AT2G08780	antisense_lncRNA	-
Chr2	15218040	15219415	AT2G36307	ncRNA	-
Chr2	15420065	15422088	AT2G36792	antisense_lncRNA	+
Chr2	15420065	15422088	AT2G36792	antisense_lncRNA	+
Chr2	15420135	15422073	AT2G36792	antisense_lncRNA	+
Chr2	15420881	15421964	AT2G36792	antisense_lncRNA	+
Chr2	15673559	15676081	AT2G37362	antisense_lncRNA	+
Chr2	15890620	15891076	AT2G08915	antisense_RNA	-
Chr2	15891313	15891540	AT2G08915	antisense_RNA	-
Chr2	16067894	16068098	AT2G08960	antisense_lncRNA	+
Chr2	16400296	16400711	AT2G09025	antisense_lncRNA	-
Chr2	16463300	16463441	AT2G09045	antisense_RNA	-
Chr2	16537288	16538277	AT2G39675	ncRNA	-
Chr2	16539384	16540417	AT2G39681	ncRNA	-
Chr2	16671195	16672443	AT2G09090	antisense_lncRNA	-
Chr2	17034917	17035503	AT2G09200	antisense_lncRNA	+
Chr2	17140408	17141016	AT2G09225	antisense_lncRNA	-
Chr2	17142030	17142298	AT2G09230	antisense_lncRNA	+
Chr2	17225523	17226045	AT2G41312	ncRNA	+
Chr2	17225542	17226693	AT2G41312	ncRNA	+
Chr2	17572719	17573317	AT2G09335	antisense_lncRNA	-
Chr2	17574139	17574482	AT2G09335	antisense_lncRNA	-
Chr2	17599330	17601851	AT2G42247	antisense_lncRNA	+
Chr2	17599370	17601825	AT2G42247	antisense_lncRNA	+
Chr2	17599703	17601863	AT2G42247	antisense_lncRNA	+
Chr2	17599747	17601833	AT2G42247	antisense_lncRNA	+
Chr2	17640621	17645193	AT2G42365	antisense_lncRNA	-
Chr2	17640621	17645998	AT2G42365	antisense_lncRNA	-
Chr2	17640787	17643175	AT2G42365	antisense_lncRNA	-
Chr2	17640787	17643175	AT2G42365	antisense_lncRNA	-
Chr2	17641582	17643025	AT2G42365	antisense_lncRNA	-
Chr2	17641784	17645835	AT2G42365	antisense_lncRNA	-
Chr2	17690531	17691018	AT2G42485	ncRNA	+
Chr2	17996262	17996462	AT2G09435	antisense_lncRNA	-
Chr2	18017116	18018691	AT2G43375	ncRNA	-
Chr2	18295758	18297860	AT2G44255	antisense_lncRNA	-
Chr2	18295811	18297860	AT2G44255	antisense_lncRNA	-
Chr2	18465955	18466391	AT2G09545	lnc_RNA	-
Chr2	18466053	18469280	AT2G44798	antisense_lncRNA	-
Chr2	18466067	18469582	AT2G44798	antisense_lncRNA	-
Chr2	18466067	18469582	AT2G44798	antisense_lncRNA	-
Chr2	18466107	18468354	AT2G44798	antisense_lncRNA	-
Chr2	18466482	18469265	AT2G44798	antisense_lncRNA	-
Chr2	18466707	18469280	AT2G44798	antisense_lncRNA	-
Chr2	18466808	18471277	AT2G44798	antisense_lncRNA	-
Chr2	18466850	18469280	AT2G44798	antisense_lncRNA	-
Chr2	18466894	18469582	AT2G44798	antisense_lncRNA	-
Chr2	18468996	18471304	AT2G44798	antisense_lncRNA	-
Chr2	18562102	18563678	AT2G44995	ncRNA	+
Chr2	18570156	18572173	AT2G45023	ncRNA	-
Chr2	18570513	18572173	AT2G45023	ncRNA	-
Chr2	18659235	18660661	AT2G45245	ncRNA	-
Chr2	18659254	18661294	AT2G45245	ncRNA	-
Chr2	18659291	18660656	AT2G45245	ncRNA	-
Chr2	18659422	18660655	AT2G45245	ncRNA	-
Chr2	18682089	18684072	AT2G45315	antisense_lncRNA	-
Chr2	18682108	18683810	AT2G45315	antisense_lncRNA	-
Chr2	18682125	18683827	AT2G45315	antisense_lncRNA	-
Chr2	18698902	18699138	AT2G09605	antisense_lncRNA	-
Chr2	18756673	18757928	AT2G09640	antisense_lncRNA	-
Chr2	18820265	18821944	AT2G45685	antisense_lncRNA	+
Chr2	18858184	18859278	AT2G09665	antisense_lncRNA	+
Chr2	18973307	18974133	AT2G46192	ncRNA	+
Chr2	19126134	19129105	AT2G46572	antisense_lncRNA	-
Chr2	19126134	19129095	AT2G46572	antisense_lncRNA	-
Chr2	19126172	19129095	AT2G46572	antisense_lncRNA	-
Chr2	19126172	19129105	AT2G46572	antisense_lncRNA	-
Chr2	19137869	19138359	AT2G09740	antisense_lncRNA	+
Chr2	19163718	19164100	AT2G09745	lnc_RNA	-
Chr2	19262657	19263193	AT2G09760	lnc_RNA	+
Chr2	19484345	19484679	AT2G09905	antisense_lncRNA	+
Chr2	19609961	19610962	AT2G47895	antisense_lncRNA	+
Chr2	19637400	19637955	AT2G09975	antisense_lncRNA	+
Chr3	46718	48296	AT3G01142	antisense_lncRNA	+
Chr3	104968	105271	AT3G00980	ncRNA	-
Chr3	182977	183321	AT3G01035	antisense_lncRNA	+
Chr3	235419	236463	AT3G01045	antisense_lncRNA	+
Chr3	320667	321173	AT3G01065	antisense_lncRNA	+
Chr3	616380	617322	AT3G02832	ncRNA	+
Chr3	649763	650933	AT3G01205	antisense_lncRNA	-
Chr3	720360	720570	AT3G01235	lnc_RNA	-
Chr3	916306	918887	AT3G03702	antisense_lncRNA	-
Chr3	916306	918887	AT3G03702	antisense_lncRNA	-
Chr3	916306	918847	AT3G03702	antisense_lncRNA	-
Chr3	916306	918847	AT3G03702	antisense_lncRNA	-
Chr3	916372	918366	AT3G03702	antisense_lncRNA	-
Chr3	1100780	1101489	AT3G01425	lnc_RNA	-
Chr3	1198114	1200104	AT3G04485	ncRNA	+
Chr3	1226673	1226923	AT3G01485	antisense_lncRNA	-
Chr3	1347057	1347194	AT3G01525	antisense_RNA	+
Chr3	1400019	1400640	AT3G01585	lnc_RNA	-
Chr3	1760905	1764212	AT3G05905	antisense_lncRNA	+
Chr3	1761287	1763833	AT3G05905	antisense_lncRNA	+
Chr3	1770239	1773461	AT3G05932	antisense_lncRNA	-
Chr3	1770280	1772672	AT3G05932	antisense_lncRNA	-
Chr3	1770353	1772660	AT3G05932	antisense_lncRNA	-
Chr3	1848848	1849332	AT3G06125	ncRNA	+
Chr3	1848876	1849332	AT3G06125	ncRNA	+
Chr3	1848883	1850596	AT3G06125	ncRNA	+
Chr3	1966225	1966856	AT3G01835	lnc_RNA	-
Chr3	1967314	1968086	AT3G01845	lnc_RNA	-
Chr3	2281851	2282074	AT3G01945	antisense_lncRNA	-
Chr3	2296036	2297789	AT3G07215	ncRNA	-
Chr3	2296157	2297734	AT3G07215	ncRNA	-
Chr3	2296158	2297751	AT3G07215	ncRNA	-
Chr3	2296164	2297729	AT3G07215	ncRNA	-
Chr3	2393933	2394690	AT3G01995	antisense_lncRNA	+
Chr3	2416485	2416737	AT3G02015	antisense_lncRNA	+
Chr3	2424354	2424597	AT3G02025	antisense_lncRNA	+
Chr3	2709438	2709811	AT3G02085	antisense_lncRNA	+
Chr3	3646151	3646625	AT3G02465	antisense_lncRNA	+
Chr3	3663839	3663975	AT3G02475	antisense_RNA	+
Chr3	3960120	3960327	AT3G02505	antisense_lncRNA	-
Chr3	4018251	4018664	AT3G02575	antisense_lncRNA	+
Chr3	4136961	4137674	AT3G12965	ncRNA	-
Chr3	4183099	4183884	AT3G13061	antisense_lncRNA	-
Chr3	4290082	4291595	AT3G13277	ncRNA	+
Chr3	4521764	4522101	AT3G02765	antisense_lncRNA	+
Chr3	4724747	4725478	AT3G02895	lnc_RNA	+
Chr3	5156175	5156420	AT3G03085	lnc_RNA	-
Chr3	5179533	5180286	AT3G03095	antisense_lncRNA	-
Chr3	5248893	5249487	AT3G03125	antisense_lncRNA	-
Chr3	5260723	5261322	AT3G15536	ncRNA	+
Chr3	5830190	5830545	AT3G03435	lnc_RNA	-
Chr3	5861491	5862437	AT3G17185	ncRNA	+
Chr3	5861491	5862437	AT3G17185	ncRNA	+
Chr3	6091592	6092188	AT3G03535	antisense_lncRNA	+
Chr3	6127979	6128219	AT3G03595	lnc_RNA	-
Chr3	6305410	6305678	AT3G03675	lnc_RNA	-
Chr3	6554344	6555825	AT3G19002	antisense_lncRNA	+
Chr3	7666298	7669480	AT3G21755	antisense_lncRNA	-
Chr3	7666298	7669480	AT3G21755	antisense_lncRNA	-
Chr3	7666298	7669480	AT3G21755	antisense_lncRNA	-
Chr3	7666298	7669480	AT3G21755	antisense_lncRNA	-
Chr3	7666392	7668881	AT3G21755	antisense_lncRNA	-
Chr3	7674904	7676519	AT3G21781	antisense_lncRNA	+
Chr3	7838999	7839251	AT3G04255	antisense_lncRNA	+
Chr3	8678704	8679535	AT3G04615	antisense_lncRNA	-
Chr3	8938260	8942488	AT3G24518	antisense_lncRNA	-
Chr3	8939253	8942873	AT3G24518	antisense_lncRNA	-
Chr3	8939254	8942812	AT3G24518	antisense_lncRNA	-
Chr3	8940776	8942873	AT3G24518	antisense_lncRNA	-
Chr3	8979070	8979756	AT3G04775	lnc_RNA	-
Chr3	9550560	9551135	AT3G04975	lnc_RNA	+
Chr3	9781983	9783412	AT3G26612	ncRNA	+
Chr3	10284622	10285086	AT3G05285	antisense_lncRNA	-
Chr3	10392571	10398221	AT3G27990	antisense_lncRNA	-
Chr3	10392571	10398221	AT3G27990	antisense_lncRNA	-
Chr3	10392601	10398235	AT3G27990	antisense_lncRNA	-
Chr3	10392675	10398175	AT3G27990	antisense_lncRNA	-
Chr3	10620030	10620626	AT3G05495	lnc_RNA	+
Chr3	11035510	11035723	AT3G05655	lnc_RNA	-
Chr3	11498879	11501419	AT3G29644	antisense_lncRNA	-
Chr3	11498879	11501419	AT3G29644	antisense_lncRNA	-
Chr3	11498879	11501419	AT3G29644	antisense_lncRNA	-
Chr3	11498879	11501419	AT3G29644	antisense_lncRNA	-
Chr3	11500608	11501424	AT3G29644	antisense_lncRNA	-
Chr3	14195917	14196078	AT3G41761	ncRNA	+
Chr3	14196558	14196865	AT3G06325	antisense_lncRNA	+
Chr3	14199575	14200076	AT3G06355	lnc_RNA	+
Chr3	15612537	15612836	AT3G06655	lnc_RNA	-
Chr3	15971855	15972088	AT3G06755	lnc_RNA	-
Chr3	16342295	16343014	AT3G44798	ncRNA	+
Chr3	16498192	16498394	AT3G06955	lnc_RNA	-
Chr3	16523877	16524348	AT3G07045	lnc_RNA	-
Chr3	16620244	16620537	AT3G07105	antisense_lncRNA	-
Chr3	16734296	16735364	AT3G07205	antisense_lncRNA	+
Chr3	16755215	16756263	AT3G45638	ncRNA	-
Chr3	16755470	16756290	AT3G45638	ncRNA	-
Chr3	16868259	16868467	AT3G07305	antisense_lncRNA	-
Chr3	16897762	16898010	AT3G07315	antisense_lncRNA	+
Chr3	16984335	16984787	AT3G07365	antisense_lncRNA	+
Chr3	17016006	17017628	AT3G07385	antisense_lncRNA	+
Chr3	17188839	17191349	AT3G46658	antisense_lncRNA	+
Chr3	17188839	17191349	AT3G46658	antisense_lncRNA	+
Chr3	17191668	17194444	AT3G46668	antisense_lncRNA	+
Chr3	17312637	17313543	AT3G07615	antisense_lncRNA	-
Chr3	17771170	17772038	AT3G48115	ncRNA	-
Chr3	17771184	17772926	AT3G48115	ncRNA	-
Chr3	17891635	17892264	AT3G07925	antisense_lncRNA	-
Chr3	18439077	18439679	AT3G08070	antisense_lncRNA	-
Chr3	18968649	18972870	AT3G51075	antisense_lncRNA	-
Chr3	18968649	18972870	AT3G51075	antisense_lncRNA	-
Chr3	18968654	18972835	AT3G51075	antisense_lncRNA	-
Chr3	18968654	18972835	AT3G51075	antisense_lncRNA	-
Chr3	18968654	18972835	AT3G51075	antisense_lncRNA	-
Chr3	18968654	18972835	AT3G51075	antisense_lncRNA	-
Chr3	18968703	18971767	AT3G51075	antisense_lncRNA	-
Chr3	18968703	18972824	AT3G51075	antisense_lncRNA	-
Chr3	18968703	18972824	AT3G51075	antisense_lncRNA	-
Chr3	18968712	18972825	AT3G51075	antisense_lncRNA	-
Chr3	18968712	18972825	AT3G51075	antisense_lncRNA	-
Chr3	18968712	18972825	AT3G51075	antisense_lncRNA	-
Chr3	18968743	18972285	AT3G51075	antisense_lncRNA	-
Chr3	18972508	18972785	AT3G08175	lnc_RNA	-
Chr3	19284693	19284928	AT3G08215	antisense_lncRNA	-
Chr3	19304381	19304839	AT3G08225	antisense_lncRNA	+
Chr3	19312062	19314685	AT3G52072	antisense_lncRNA	-
Chr3	19312062	19314685	AT3G52072	antisense_lncRNA	-
Chr3	19312293	19313958	AT3G52072	antisense_lncRNA	-
Chr3	19312293	19314586	AT3G52072	antisense_lncRNA	-
Chr3	19312293	19314586	AT3G52072	antisense_lncRNA	-
Chr3	19312479	19314595	AT3G52072	antisense_lncRNA	-
Chr3	19312555	19314588	AT3G52072	antisense_lncRNA	-
Chr3	19324711	19324918	AT3G08235	antisense_lncRNA	+
Chr3	19332093	19332534	AT3G08245	antisense_lncRNA	+
Chr3	19487129	19488530	AT3G52535	antisense_lncRNA	+
Chr3	19487217	19488551	AT3G52535	antisense_lncRNA	+
Chr3	19487238	19488444	AT3G52535	antisense_lncRNA	+
Chr3	19510338	19511326	AT3G52605	antisense_lncRNA	-
Chr3	19510344	19511335	AT3G52605	antisense_lncRNA	-
Chr3	19548972	19549589	AT3G52748	ncRNA	+
Chr3	20132886	20133750	AT3G54366	ncRNA	+
Chr3	20220674	20221202	AT3G54625	antisense_lncRNA	+
Chr3	20220810	20223024	AT3G54625	antisense_lncRNA	+
Chr3	20221026	20222952	AT3G54625	antisense_lncRNA	+
Chr3	20506149	20506477	AT3G08470	antisense_lncRNA	-
Chr3	20571434	20571938	AT3G55485	ncRNA	+
Chr3	20915472	20920904	AT3G56408	antisense_lncRNA	+
Chr3	20915497	20921340	AT3G56408	antisense_lncRNA	+
Chr3	20915942	20921502	AT3G56408	antisense_lncRNA	+
Chr3	20931984	20932215	AT3G08655	antisense_lncRNA	-
Chr3	20935613	20936037	AT3G08675	antisense_lncRNA	-
Chr3	21131995	21132801	AT3G08845	lnc_RNA	+
Chr3	21464619	21466799	AT3G57965	antisense_lncRNA	-
Chr3	21558770	21559371	AT3G09105	lnc_RNA	+
Chr3	21832192	21833041	AT3G59068	antisense_lncRNA	+
Chr3	22075815	22078348	AT3G59765	ncRNA	-
Chr3	22076387	22078361	AT3G59765	ncRNA	-
Chr3	22076463	22078339	AT3G59765	ncRNA	-
Chr3	22142893	22144281	AT3G09275	antisense_lncRNA	-
Chr3	22173861	22175264	AT3G09335	lnc_RNA	-
Chr3	22240155	22241164	AT3G60176	ncRNA	-
Chr3	22555643	22557106	AT3G09525	lnc_RNA	+
Chr3	22655884	22656599	AT3G61198	ncRNA	-
Chr3	22664587	22665624	AT3G09575	antisense_lncRNA	+
Chr3	22988627	22990967	AT3G09745	antisense_lncRNA	+
Chr3	22988627	22990967	AT3G09745	antisense_lncRNA	+
Chr3	22988627	22990291	AT3G09745	antisense_lncRNA	+
Chr3	22988627	22990967	AT3G09745	antisense_lncRNA	+
Chr3	23116274	23116904	AT3G09775	lnc_RNA	+
Chr3	23147450	23147836	AT3G09795	antisense_lncRNA	-
Chr3	23150247	23150606	AT3G09815	antisense_lncRNA	+
Chr3	23181621	23182015	AT3G09855	lnc_RNA	-
Chr3	23422590	23425169	AT3G63445	antisense_lncRNA	-
Chr3	23422653	23426338	AT3G63445	antisense_lncRNA	-
Chr3	23422731	23426228	AT3G63445	antisense_lncRNA	-
Chr3	23422778	23426362	AT3G63445	antisense_lncRNA	-
Chr3	23423825	23424832	AT3G63445	antisense_lncRNA	-
Chr3	23424813	23426390	AT3G63445	antisense_lncRNA	-
Chr4	162041	162822	AT4G03585	antisense_lncRNA	-
Chr4	421973	423258	AT4G00975	antisense_RNA	+
Chr4	422003	422200	AT4G00975	antisense_RNA	+
Chr4	422005	422929	AT4G00975	antisense_RNA	+
Chr4	447309	447577	AT4G03845	antisense_lncRNA	-
Chr4	667148	669073	AT4G01533	ncRNA	-
Chr4	681862	682660	AT4G03895	antisense_lncRNA	+
Chr4	687493	687992	AT4G03905	lnc_RNA	+
Chr4	690643	692176	AT4G01593	antisense_lncRNA	+
Chr4	690643	692176	AT4G01593	antisense_lncRNA	+
Chr4	691045	692168	AT4G01593	antisense_lncRNA	+
Chr4	733149	733419	AT4G03985	antisense_lncRNA	+
Chr4	876876	879732	AT4G02005	ncRNA	-
Chr4	876890	879774	AT4G02005	ncRNA	-
Chr4	876907	879712	AT4G02005	ncRNA	-
Chr4	876908	879181	AT4G02005	ncRNA	-
Chr4	876908	879723	AT4G02005	ncRNA	-
Chr4	876908	879741	AT4G02005	ncRNA	-
Chr4	897472	898253	AT4G04055	antisense_lncRNA	-
Chr4	1074079	1074344	AT4G04135	antisense_lncRNA	+
Chr4	1340115	1341289	AT4G03038	ncRNA	-
Chr4	1392584	1393519	AT4G04435	antisense_lncRNA	-
Chr4	1405104	1405526	AT4G04455	antisense_lncRNA	+
Chr4	1472018	1473136	AT4G04565	lnc_RNA	+
Chr4	1756584	1757097	AT4G03811	ncRNA	+
Chr4	1868783	1869715	AT4G03935	ncRNA	-
Chr4	1868790	1869201	AT4G03935	ncRNA	-
Chr4	1868876	1869705	AT4G03935	ncRNA	-
Chr4	2033168	2036495	AT4G04221	antisense_lncRNA	-
Chr4	2033168	2036495	AT4G04221	antisense_lncRNA	-
Chr4	2033168	2036495	AT4G04221	antisense_lncRNA	-
Chr4	2033216	2036475	AT4G04221	antisense_lncRNA	-
Chr4	2033231	2036174	AT4G04221	antisense_lncRNA	-
Chr4	2033319	2036475	AT4G04221	antisense_lncRNA	-
Chr4	2036511	2037800	AT4G04223	ncRNA	+
Chr4	2036605	2037816	AT4G04223	ncRNA	+
Chr4	2197650	2198150	AT4G04895	lnc_RNA	+
Chr4	2591712	2591988	AT4G05065	antisense_lncRNA	+
Chr4	3939266	3940749	AT4G06701	ncRNA	-
Chr4	3939377	3940797	AT4G06701	ncRNA	-
Chr4	3939444	3940741	AT4G06701	ncRNA	-
Chr4	3939600	3940720	AT4G06701	ncRNA	-
Chr4	3939606	3940720	AT4G06701	ncRNA	-
Chr4	4841574	4842389	AT4G05295	lnc_RNA	-
Chr4	4866554	4868343	AT4G08035	ncRNA	+
Chr4	4866644	4868341	AT4G08035	ncRNA	+
Chr4	5254688	5254959	AT4G05395	antisense_lncRNA	-
Chr4	5778891	5779084	AT4G05690	antisense_RNA	+
Chr4	5972915	5975195	AT4G09432	antisense_lncRNA	-
Chr4	5972915	5975195	AT4G09432	antisense_lncRNA	-
Chr4	6175458	6175682	AT4G05735	antisense_lncRNA	+
Chr4	6269079	6270196	AT4G05755	antisense_lncRNA	-
Chr4	6269645	6270101	AT4G05755	antisense_lncRNA	-
Chr4	7043788	7044139	AT4G05910	antisense_lncRNA	-
Chr4	7563157	7563847	AT4G12917	ncRNA	-
Chr4	7842967	7846774	AT4G13495	ncRNA	+
Chr4	7843217	7846774	AT4G13495	ncRNA	+
Chr4	7850241	7850473	AT4G06090	lnc_RNA	+
Chr4	7858000	7859691	AT4G13505	antisense_lncRNA	-
Chr4	7858125	7859891	AT4G13505	antisense_lncRNA	-
Chr4	7888862	7889072	AT4G06115	lnc_RNA	-
Chr4	7900564	7900798	AT4G06135	antisense_lncRNA	-
Chr4	8043587	8047176	AT4G13918	antisense_lncRNA	-
Chr4	8123399	8123615	AT4G06175	antisense_lncRNA	+
Chr4	8347010	8347764	AT4G14548	ncRNA	+
Chr4	8459431	8459905	AT4G06225	lnc_RNA	+
Chr4	8460579	8461333	AT4G06265	lnc_RNA	+
Chr4	9260558	9260982	AT4G06395	antisense_lncRNA	-
Chr4	9386180	9387271	AT4G06410	antisense_lncRNA	-
Chr4	9390464	9390930	AT4G06415	antisense_lncRNA	+
Chr4	9506322	9508337	AT4G16892	ncRNA	-
Chr4	9606803	9607320	AT4G06665	antisense_lncRNA	+
Chr4	9608632	9611700	AT4G17098	antisense_lncRNA	+
Chr4	9608633	9609180	AT4G17098	antisense_lncRNA	+
Chr4	9608633	9610703	AT4G17098	antisense_lncRNA	+
Chr4	9679632	9680286	AT4G06685	antisense_lncRNA	+
Chr4	10169319	10170010	AT4G06780	antisense_lncRNA	-
Chr4	10177988	10178602	AT4G06795	lnc_RNA	+
Chr4	10180117	10180748	AT4G06810	lnc_RNA	+
Chr4	10454142	10454361	AT4G06870	antisense_lncRNA	-
Chr4	10472128	10472543	AT4G06875	antisense_lncRNA	+
Chr4	10905330	10905587	AT4G06945	lnc_RNA	-
Chr4	11245256	11245823	AT4G06980	lnc_RNA	-
Chr4	11339389	11339846	AT4G06995	antisense_lncRNA	+
Chr4	11795096	11795527	AT4G07070	lnc_RNA	+
Chr4	11810298	11810875	AT4G07085	antisense_lncRNA	+
Chr4	12144243	12144958	AT4G23205	ncRNA	-
Chr4	12279302	12279867	AT4G07130	antisense_lncRNA	-
Chr4	12298562	12299138	AT4G07135	lnc_RNA	-
Chr4	12314032	12314494	AT4G07165	antisense_lncRNA	-
Chr4	12420756	12421515	AT4G07190	antisense_lncRNA	+
Chr4	12475168	12475400	AT4G07205	lnc_RNA	-
Chr4	12610056	12610385	AT4G07255	antisense_lncRNA	-
Chr4	12611571	12611780	AT4G07260	antisense_lncRNA	+
Chr4	13017141	13018038	AT4G07385	lnc_RNA	+
Chr4	13027581	13028194	AT4G07405	antisense_lncRNA	+
Chr4	13027581	13028194	AT4G07405	antisense_lncRNA	+
Chr4	13027581	13028194	AT4G07405	antisense_lncRNA	+
Chr4	13224204	13227622	AT4G26095	antisense_lncRNA	-
Chr4	13224338	13227622	AT4G26095	antisense_lncRNA	-
Chr4	13293941	13296465	AT4G26255	ncRNA	+
Chr4	13380153	13381686	AT4G26488	antisense_lncRNA	-
Chr4	13380209	13381692	AT4G26488	antisense_lncRNA	-
Chr4	13395415	13398178	AT4G26542	antisense_lncRNA	+
Chr4	13413395	13413697	AT4G07665	lnc_RNA	+
Chr4	13413548	13416178	AT4G26582	antisense_lncRNA	+
Chr4	13413548	13416178	AT4G26582	antisense_lncRNA	+
Chr4	13487209	13489601	AT4G26795	antisense_lncRNA	-
Chr4	13487251	13489634	AT4G26795	antisense_lncRNA	-
Chr4	13487330	13489637	AT4G26795	antisense_lncRNA	-
Chr4	13487330	13489637	AT4G26795	antisense_lncRNA	-
Chr4	13487330	13489637	AT4G26795	antisense_lncRNA	-
Chr4	13487385	13489602	AT4G26795	antisense_lncRNA	-
Chr4	13487392	13489565	AT4G26795	antisense_lncRNA	-
Chr4	13836090	13836305	AT4G07895	antisense_lncRNA	+
Chr4	13872023	13873700	AT4G27852	antisense_lncRNA	-
Chr4	13872040	13873526	AT4G27852	antisense_lncRNA	-
Chr4	13872079	13873907	AT4G27852	antisense_lncRNA	-
Chr4	13873075	13873794	AT4G27852	antisense_lncRNA	-
Chr4	13979567	13981536	AT4G28162	antisense_lncRNA	-
Chr4	13979659	13981530	AT4G28162	antisense_lncRNA	-
Chr4	13979732	13981520	AT4G28162	antisense_lncRNA	-
Chr4	14144675	14147417	AT4G28652	antisense_lncRNA	+
Chr4	14947779	14948073	AT4G08295	antisense_lncRNA	-
Chr4	14956315	14956768	AT4G08315	antisense_lncRNA	+
Chr4	15074425	15077942	AT4G30975	ncRNA	+
Chr4	15075042	15077572	AT4G30975	ncRNA	+
Chr4	15075375	15078076	AT4G30975	ncRNA	+
Chr4	15179132	15180803	AT4G31248	antisense_lncRNA	+
Chr4	15238554	15239474	AT4G31398	antisense_lncRNA	-
Chr4	15238584	15239282	AT4G31398	antisense_lncRNA	-
Chr4	15241687	15242987	AT4G31408	ncRNA	-
Chr4	15241687	15242987	AT4G31408	ncRNA	-
Chr4	15241890	15242957	AT4G31408	ncRNA	-
Chr4	15405984	15406345	AT4G08575	antisense_lncRNA	-
Chr4	16037779	16038165	AT4G08775	lnc_RNA	+
Chr4	16054583	16055033	AT4G08785	antisense_lncRNA	+
Chr4	16055997	16056611	AT4G08785	antisense_lncRNA	+
Chr4	16159913	16160152	AT4G08805	antisense_lncRNA	+
Chr4	16169218	16169439	AT4G08815	antisense_lncRNA	-
Chr4	16343526	16343808	AT4G08935	antisense_lncRNA	+
Chr4	16424716	16425890	AT4G34332	antisense_lncRNA	-
Chr4	16452065	16452725	AT4G08985	antisense_lncRNA	-
Chr4	17044958	17047339	AT4G36032	antisense_lncRNA	+
Chr4	17044994	17047346	AT4G36032	antisense_lncRNA	+
Chr4	17280528	17282730	AT4G36648	ncRNA	-
Chr4	17330729	17331348	AT4G09385	antisense_lncRNA	+
Chr4	17395393	17395926	AT4G09415	lnc_RNA	+
Chr4	17516210	17516904	AT4G37225	antisense_lncRNA	-
Chr4	17516213	17516864	AT4G37225	antisense_lncRNA	-
Chr4	17596973	17598929	AT4G37432	antisense_lncRNA	-
Chr4	17596973	17598929	AT4G37432	antisense_lncRNA	-
Chr4	17646613	17649951	AT4G37553	antisense_lncRNA	-
Chr4	17647893	17648713	AT4G37553	antisense_lncRNA	-
Chr4	17648437	17650052	AT4G37553	antisense_lncRNA	-
Chr4	17648439	17650067	AT4G37553	antisense_lncRNA	-
Chr4	17813545	17815178	AT4G37895	antisense_lncRNA	+
Chr4	17907917	17909707	AT4G09685	antisense_lncRNA	+
Chr4	17922913	17924252	AT4G38215	antisense_lncRNA	+
Chr4	17935407	17937048	AT4G09695	antisense_lncRNA	-
Chr4	18022932	18025298	AT4G38545	antisense_lncRNA	-
Chr4	18022983	18025243	AT4G38545	antisense_lncRNA	-
Chr4	18023022	18025287	AT4G38545	antisense_lncRNA	-
Chr4	18025587	18028764	AT4G38552	antisense_lncRNA	-
Chr4	18151827	18152597	AT4G38932	antisense_lncRNA	-
Chr4	18484794	18486870	AT4G39838	antisense_lncRNA	-
Chr4	18574503	18575585	AT4G40065	ncRNA	-
Chr4	18579194	18580702	AT4G40085	antisense_lncRNA	-
Chr4	18579242	18580377	AT4G40085	antisense_lncRNA	-
Chr4	18579242	18580377	AT4G40085	antisense_lncRNA	-
Chr5	60208	61214	AT5G01175	antisense_lncRNA	+
Chr5	60208	61214	AT5G01175	antisense_lncRNA	+
Chr5	84466	86258	AT5G01215	antisense_lncRNA	-
Chr5	84466	86258	AT5G01215	antisense_lncRNA	-
Chr5	211017	213593	AT5G01542	antisense_lncRNA	+
Chr5	222511	223932	AT5G00780	antisense_lncRNA	+
Chr5	222528	224034	AT5G00780	antisense_lncRNA	+
Chr5	222930	224033	AT5G00780	antisense_lncRNA	+
Chr5	226972	229286	AT5G01595	antisense_lncRNA	+
Chr5	272839	276426	AT5G01732	antisense_lncRNA	+
Chr5	583419	583724	AT5G00870	antisense_lncRNA	-
Chr5	624122	625391	AT5G00875	antisense_lncRNA	-
Chr5	624122	625391	AT5G00875	antisense_lncRNA	-
Chr5	793514	793717	AT5G03285	ncRNA	+
Chr5	1373673	1374232	AT5G00990	antisense_lncRNA	+
Chr5	1542523	1542892	AT5G01005	antisense_lncRNA	-
Chr5	1606377	1607704	AT5G05435	antisense_lncRNA	+
Chr5	1606378	1607673	AT5G05435	antisense_lncRNA	+
Chr5	1606378	1607673	AT5G05435	antisense_lncRNA	+
Chr5	1606378	1607673	AT5G05435	antisense_lncRNA	+
Chr5	1606381	1607704	AT5G05435	antisense_lncRNA	+
Chr5	1606383	1607738	AT5G05435	antisense_lncRNA	+
Chr5	1867197	1868244	AT5G06165	ncRNA	-
Chr5	2132197	2133746	AT5G06865	antisense_lncRNA	-
Chr5	2132276	2133743	AT5G06865	antisense_lncRNA	-
Chr5	2206347	2206648	AT5G01295	antisense_lncRNA	-
Chr5	2215579	2218171	AT5G07152	antisense_lncRNA	-
Chr5	2215608	2218116	AT5G07152	antisense_lncRNA	-
Chr5	2216110	2218142	AT5G07152	antisense_lncRNA	-
Chr5	2520851	2521290	AT5G01435	antisense_lncRNA	-
Chr5	2940443	2941493	AT5G09443	antisense_lncRNA	-
Chr5	3173371	3173996	AT5G01675	antisense_lncRNA	+
Chr5	3173372	3179600	AT5G01675	antisense_lncRNA	+
Chr5	3173372	3173997	AT5G01675	antisense_lncRNA	+
Chr5	3173372	3179600	AT5G01675	antisense_lncRNA	+
Chr5	3173720	3179600	AT5G01675	antisense_lncRNA	+
Chr5	3173720	3179600	AT5G01675	antisense_lncRNA	+
Chr5	3332631	3334971	AT5G01765	antisense_lncRNA	+
Chr5	3343190	3343998	AT5G01775	lnc_RNA	+
Chr5	3377666	3378106	AT5G01815	antisense_lncRNA	-
Chr5	3467492	3470424	AT5G10965	lnc_RNA	-
Chr5	3467492	3470424	AT5G10965	lnc_RNA	-
Chr5	3467919	3472089	AT5G10965	lnc_RNA	-
Chr5	3467919	3472089	AT5G10965	lnc_RNA	-
Chr5	3467919	3472089	AT5G10965	lnc_RNA	-
Chr5	3786071	3786453	AT5G01885	lnc_RNA	+
Chr5	4008968	4010413	AT5G01935	antisense_lncRNA	-
Chr5	4202200	4202509	AT5G01995	lnc_RNA	-
Chr5	4221882	4222321	AT5G02055	lnc_RNA	-
Chr5	4595271	4595920	AT5G02195	antisense_lncRNA	-
Chr5	4866237	4866939	AT5G15022	antisense_lncRNA	+
Chr5	5173081	5178291	AT5G15845	antisense_lncRNA	+
Chr5	5173185	5177889	AT5G15845	antisense_lncRNA	+
Chr5	5173638	5177922	AT5G15845	antisense_lncRNA	+
Chr5	5173638	5177922	AT5G15845	antisense_lncRNA	+
Chr5	5173638	5177922	AT5G15845	antisense_lncRNA	+
Chr5	5674170	5675015	AT5G02645	lnc_RNA	-
Chr5	6028020	6033337	AT5G18245	antisense_lncRNA	+
Chr5	6028119	6029182	AT5G18245	antisense_lncRNA	+
Chr5	6028151	6033342	AT5G18245	antisense_lncRNA	+
Chr5	6028151	6033342	AT5G18245	antisense_lncRNA	+
Chr5	6028151	6033342	AT5G18245	antisense_lncRNA	+
Chr5	6028246	6033302	AT5G18245	antisense_lncRNA	+
Chr5	6028285	6033231	AT5G18245	antisense_lncRNA	+
Chr5	6028830	6033341	AT5G18245	antisense_lncRNA	+
Chr5	6035619	6037641	AT5G18255	antisense_lncRNA	+
Chr5	6035619	6037641	AT5G18255	antisense_lncRNA	+
Chr5	6035704	6037519	AT5G18255	antisense_lncRNA	+
Chr5	6127882	6129050	AT5G02895	antisense_lncRNA	-
Chr5	6463964	6466349	AT5G19221	antisense_lncRNA	+
Chr5	6463969	6466153	AT5G19221	antisense_lncRNA	+
Chr5	6824535	6826112	AT5G20225	antisense_lncRNA	-
Chr5	6825008	6826098	AT5G20225	antisense_lncRNA	-
Chr5	7104031	7106966	AT5G03255	antisense_lncRNA	+
Chr5	7602913	7603499	AT5G22788	ncRNA	-
Chr5	7611995	7612236	AT5G03485	lnc_RNA	+
Chr5	7612881	7613614	AT5G03515	lnc_RNA	+
Chr5	7792732	7794581	AT5G23155	ncRNA	+
Chr5	7792732	7794952	AT5G23155	ncRNA	+
Chr5	7825800	7826898	AT5G03585	antisense_lncRNA	+
Chr5	7885591	7886785	AT5G23410	ncRNA	-
Chr5	8210822	8213086	AT5G24205	ncRNA	-
Chr5	8213626	8214689	AT5G24206	ncRNA	-
Chr5	8431888	8432396	AT5G03805	antisense_lncRNA	-
Chr5	8468331	8469262	AT5G24735	ncRNA	-
Chr5	8962938	8963803	AT5G04065	lnc_RNA	-
Chr5	9054335	9054590	AT5G04185	antisense_lncRNA	+
Chr5	9494431	9495015	AT5G04325	lnc_RNA	-
Chr5	9654932	9655437	AT5G04405	lnc_RNA	+
Chr5	10238550	10239773	AT5G28262	ncRNA	+
Chr5	10939952	10941810	AT5G04905	antisense_lncRNA	-
Chr5	12680935	12682120	AT5G33399	ncRNA	-
Chr5	13085037	13086565	AT5G34871	ncRNA	+
Chr5	14141478	14143237	AT5G36002	antisense_lncRNA	-
Chr5	14141483	14143254	AT5G36002	antisense_lncRNA	-
Chr5	14141487	14143138	AT5G36002	antisense_lncRNA	-
Chr5	14141493	14143303	AT5G36002	antisense_lncRNA	-
Chr5	14141493	14143303	AT5G36002	antisense_lncRNA	-
Chr5	15026400	15026731	AT5G05525	lnc_RNA	+
Chr5	15155067	15156088	AT5G38005	ncRNA	+
Chr5	15260664	15265619	AT5G38212	antisense_lncRNA	-
Chr5	15260703	15265618	AT5G38212	antisense_lncRNA	-
Chr5	15260804	15265489	AT5G38212	antisense_lncRNA	-
Chr5	15515303	15515799	AT5G05785	ncRNA	+
Chr5	16136594	16141163	AT5G40348	antisense_lncRNA	+
Chr5	16139049	16141245	AT5G40348	antisense_lncRNA	+
Chr5	16534231	16535279	AT5G06155	antisense_lncRNA	-
Chr5	16534325	16535281	AT5G06155	antisense_lncRNA	-
Chr5	16534387	16535280	AT5G06155	antisense_lncRNA	-
Chr5	16638352	16641307	AT5G41612	antisense_lncRNA	+
Chr5	16638377	16640524	AT5G41612	antisense_lncRNA	+
Chr5	16757977	16758829	AT5G06235	antisense_lncRNA	-
Chr5	16758986	16759343	AT5G06245	antisense_lncRNA	+
Chr5	16826639	16828529	AT5G42092	antisense_lncRNA	-
Chr5	17149832	17150219	AT5G06385	antisense_lncRNA	-
Chr5	17170305	17171188	AT5G06395	antisense_lncRNA	+
Chr5	17430539	17431765	AT5G43403	ncRNA	-
Chr5	17559541	17560062	AT5G43725	ncRNA	+
Chr5	17559545	17564223	AT5G43725	ncRNA	+
Chr5	18138900	18140431	AT5G06665	antisense_lncRNA	-
Chr5	18172400	18175422	AT5G06695	antisense_lncRNA	+
Chr5	18172400	18175422	AT5G06695	antisense_lncRNA	+
Chr5	18175525	18176207	AT5G06695	antisense_lncRNA	+
Chr5	18421549	18431063	AT5G45472	antisense_lncRNA	+
Chr5	18421549	18431063	AT5G45472	antisense_lncRNA	+
Chr5	18421549	18431063	AT5G45472	antisense_lncRNA	+
Chr5	18421550	18431063	AT5G45472	antisense_lncRNA	+
Chr5	18425837	18427016	AT5G45475	ncRNA	+
Chr5	18426483	18431063	AT5G45472	antisense_lncRNA	+
Chr5	18769157	18769416	AT5G06795	lnc_RNA	+
Chr5	18891003	18891437	AT5G06845	lnc_RNA	+
Chr5	19309153	19309593	AT5G07015	antisense_lncRNA	-
Chr5	19623516	19624232	AT5G48412	ncRNA	-
Chr5	19772844	19777231	AT5G48775	antisense_lncRNA	+
Chr5	19772844	19777231	AT5G48775	antisense_lncRNA	+
Chr5	19772860	19776460	AT5G48775	antisense_lncRNA	+
Chr5	19772874	19776861	AT5G48775	antisense_lncRNA	+
Chr5	19885473	19886179	AT5G07325	lnc_RNA	-
Chr5	19924322	19929377	AT5G49152	antisense_lncRNA	+
Chr5	19928880	19929377	AT5G49152	antisense_lncRNA	+
Chr5	20214323	20214952	AT5G07455	lnc_RNA	-
Chr5	20306885	20307120	AT5G07515	antisense_lncRNA	+
Chr5	20996616	20997035	AT5G07745	lnc_RNA	+
Chr5	21170058	21172163	AT5G07885	antisense_lncRNA	-
Chr5	21651112	21651384	AT5G07985	antisense_lncRNA	+
Chr5	22167273	22170610	AT5G54569	antisense_lncRNA	+
Chr5	22167273	22170610	AT5G54569	antisense_lncRNA	+
Chr5	22167273	22170610	AT5G54569	antisense_lncRNA	+
Chr5	22167444	22170550	AT5G54569	antisense_lncRNA	+
Chr5	22467509	22468191	AT5G08275	antisense_lncRNA	-
Chr5	22468929	22469238	AT5G08285	antisense_lncRNA	-
Chr5	22655538	22655817	AT5G08425	antisense_lncRNA	-
Chr5	23521073	23522182	AT5G08820	antisense_lncRNA	+
Chr5	23663075	23663561	AT5G08835	antisense_lncRNA	-
Chr5	23673058	23673482	AT5G08840	antisense_lncRNA	+
Chr5	23974483	23976069	AT5G08920	antisense_lncRNA	-
Chr5	24063950	24066181	AT5G59732	antisense_lncRNA	+
Chr5	24063950	24066215	AT5G59732	antisense_lncRNA	+
Chr5	24167141	24170261	AT5G60022	antisense_lncRNA	-
Chr5	24167141	24170261	AT5G60022	antisense_lncRNA	-
Chr5	24369825	24370111	AT5G08960	antisense_lncRNA	+
Chr5	25066226	25067028	AT5G09065	lnc_RNA	+
Chr5	25284023	25284489	AT5G09120	antisense_lncRNA	+
Chr5	25290913	25291912	AT5G09125	lnc_RNA	-
Chr5	25616392	25618631	AT5G09175	antisense_lncRNA	-
Chr5	25616436	25618826	AT5G09175	antisense_lncRNA	-
Chr5	25616499	25618817	AT5G09175	antisense_lncRNA	-
Chr5	25616650	25618767	AT5G09175	antisense_lncRNA	-
Chr5	25616650	25618646	AT5G09175	antisense_lncRNA	-
Chr5	25810298	25811733	AT5G64572	antisense_lncRNA	+
Chr5	25980056	25981153	AT5G09295	lnc_RNA	+
Chr5	26198122	26199914	AT5G09395	antisense_lncRNA	+
Chr5	26206613	26207707	AT5G65575	antisense_lncRNA	-
Chr5	26206743	26207981	AT5G65575	antisense_lncRNA	-
Chr5	26207142	26207708	AT5G65575	antisense_lncRNA	-
Chr5	26349717	26350027	AT5G09505	lnc_RNA	-
Chr5	26476110	26477746	AT5G09595	antisense_lncRNA	-
Chr5	26563964	26566774	AT5G66558	antisense_lncRNA	-
Chr5	26563998	26566847	AT5G66558	antisense_lncRNA	-
Chr5	26563998	26566847	AT5G66558	antisense_lncRNA	-
Chr5	26855611	26855797	AT5G09865	antisense_RNA	+
Chr5	26933872	26934871	AT5G67488	antisense_lncRNA	+
Chr5	26933950	26934867	AT5G67488	antisense_lncRNA	+
Chr5	26933951	26934871	AT5G67488	antisense_lncRNA	+

## Sheet: Supplemental Data Set 7
Supplemental Data Set 7: Average structure scores in the 5' UTR, CDS, and 3' UTR in control- and salt-treated tissue.
								salt/control
Transcript	Control 5' UTR	Salt 5' UTR	Control CDS	Salt CDS	Conrol 3' UTR	Salt 3' UTR		5' UTR Fold Change	CDS Fold Change	3' UTR Fold Change
AT1G01010_1	-0.575422	0.565698	-0.0964481	0.405623	-1.73738	-0.458864		1.14112	0.502071	1.27852
AT1G01020_1	-2.00451	-1.52889	0.420559	-0.1163	1.01627	-0.0281908		0.475618	-0.536858	-1.04446
AT1G01020_2	-2.00451	-1.52889	0.425225	-0.20171	0.675394	0.146271		0.475618	-0.626935	-0.529124
AT1G01030_1	-1.27188	0.56	0.486348	0.510569	0.213276	0.351616		1.83188	0.0242209	0.13834
AT1G01040_1	-0.162899	0.417586	0.226091	0.143117	1.29162	0.301029		0.580486	-0.082974	-0.990586
AT1G01050_1	0.0556923	-0.973571	1.11041	0.696724	1.04596	-0.979458		-1.02926	-0.413689	-2.02542
AT1G01080_1	-2.35	NA	0.0189507	-0.0799061	1.84849	0.595373		2.35	-0.0988568	-1.25311
AT1G01080_2	-2.35	NA	0.0189507	-0.0866355	1.84849	0.595373		2.35	-0.105586	-1.25311
AT1G01090_1	1.17043	1.75208	0.318558	0.126496	-0.590729	-2.22924		0.581641	-0.192062	-1.63851
AT1G01100_2	-0.408305	-0.406056	-0.26941	0.342575	-0.075	-0.462632		0.00224875	0.611985	-0.387632
AT1G01100_1	-0.709259	0.0947619	-0.26941	0.342575	-0.00463918	-0.419536		0.804021	0.611985	-0.414897
AT1G01100_4	-0.528226	-0.413919	-0.26941	0.342575	-0.00463918	-0.419536		0.114307	0.611985	-0.414897
AT1G01100_3	-0.408305	-0.406056	-0.275704	0.206735	-0.00463918	-0.419536		0.00224875	0.48244	-0.414897
AT1G01110_1	-1.69568	-0.145965	0.331253	0.128897	-2.07154	NA		1.54972	-0.202356	2.07154
AT1G01140_1	-0.646549	-0.528545	-0.0841667	0.00421131	1.1475	0.575647		0.118003	0.088378	-0.571853
AT1G01140_2	-0.646549	-0.528545	-0.0774519	0.0088	1.1481	0.578874		0.118003	0.0862519	-0.569221
AT1G01140_3	-0.646549	-0.528545	-0.0791372	0.000884956	1.1481	0.578874		0.118003	0.0800221	-0.569221
AT1G01160_1	-1.57117	-1.96422	0.700884	0.409431	0.531549	0.297653		-0.393051	-0.291453	-0.233897
AT1G01160_2	-1.46943	-2.16618	0.563623	0.18717	0.531549	0.297653		-0.696748	-0.376453	-0.233897
AT1G01170_2	1.08506	-0.420811	-0.455913	0.356548	0.265102	0.579231		-1.50588	0.81246	0.314129
AT1G01170_1	0.989412	-0.497	-0.455913	0.356548	0.265102	0.579231		-1.48641	0.81246	0.314129
AT1G01180_1	1.73952	-0.6975	1.26184	0.310317	-2.16068	-0.979552		-2.43702	-0.951524	1.18113
AT1G01210_1	-0.318846	-1.54253	0.485174	0.105621	1.67962	-0.691313		-1.22369	-0.379553	-2.37093
AT1G01230_1	0.118526	-0.292222	0.159453	0.183534	-0.140392	-0.819916		-0.410749	0.0240815	-0.679524
AT1G01240_3	0.1323	-0.316223	0.717058	0.306024	-1.47048	-1.94593		-0.448522	-0.411033	-0.475448
AT1G01240_1	1.30295	0.116602	0.717058	0.306024	-1.47048	-1.94593		-1.18634	-0.411033	-0.475448
AT1G01240_2	0.282222	0.0824537	0.717058	0.306024	-1.47048	-1.94593		-0.199769	-0.411033	-0.475448
AT1G01260_3	-0.230257	-0.613042	0.418667	0.0475446	0.714815	-0.462028		-0.382785	-0.371123	-1.17684
AT1G01260_1	-0.128283	-0.681462	0.418667	0.0475446	0.848596	-0.376149		-0.553179	-0.371123	-1.22475
AT1G01260_2	-0.167277	-0.61307	0.418667	0.0475446	0.794545	-1.09827		-0.445793	-0.371123	-1.89282
AT1G01300_1	-0.702381	-0.791034	0.604746	0.848244	0.218838	0.602912		-0.0886535	0.243498	0.384074
AT1G01320_2	0.058961	0.24582	0.047377	0.0303001	0.515548	-0.0970755		0.186859	-0.0170768	-0.612623
AT1G01320_1	0.0906579	0.308474	0.0489837	0.0354429	0.470565	0.245313		0.217816	-0.0135408	-0.225251
AT1G01350_1	1.75344	0.546444	0.165701	-0.560246	-0.732393	-0.796282		-1.20699	-0.725947	-0.0638889
AT1G01360_1	-3.52783	-0.668636	0.531713	0.0389103	-0.553464	-0.163652		2.85919	-0.492803	0.389812
AT1G01430_1	1.92113	-1.87	0.638023	0.138904	0.441316	0.6434		-3.79113	-0.499119	0.202084
AT1G01470_1	1.27876	-0.835818	0.258004	0.22489	0.172349	0.362013		-2.11458	-0.033114	0.189664
AT1G01480_1	NA	-1.87	0.534399	0.745444	-0.154678	0.0328369		-1.87	0.211045	0.187515
AT1G01480_2	1.19619	0.961797	0.536792	0.77651	-0.154678	0.0328369		-0.234394	0.239718	0.187515
AT1G01490_2	-0.0170707	0.89573	0.0641497	-0.683792	-0.0238889	0.291715		0.912801	-0.747942	0.315604
AT1G01490_1	0.466695	-0.0373514	0.0641497	-0.683792	-0.0402491	-0.260133		-0.504046	-0.747942	-0.219884
AT1G01500_1	-0.7528	0.10013	0.935673	0.549177	1.07007	0.228856		0.85293	-0.386496	-0.841216
AT1G01540_2	1.06069	-0.0577483	0.248626	0.0534249	-0.133579	0.66964		-1.11844	-0.195201	0.803219
AT1G01540_1	1.06069	-0.0577483	0.0835228	-0.00714655	0.281958	0.423094		-1.11844	-0.0906694	0.141135
AT1G01550_1	0.592347	0.260274	0.467695	0.280952	0.644439	-0.96825		-0.332073	-0.186743	-1.61269
AT1G01550_2	-0.227733	-0.486739	0.467695	0.280952	0.644439	-0.96825		-0.259007	-0.186743	-1.61269
AT1G01560_1	0.940611	0.376483	0.573171	0.403027	0.0916311	0.593298		-0.564128	-0.170144	0.501667
AT1G01610_1	-3.132	1.54	0.198882	0.269399	0.0506047	-0.952522		4.672	0.0705165	-1.00313
AT1G01620_1	-1.20634	1.92743	0.332822	0.544228	0.201201	-1.09484		3.13377	0.211405	-1.29604
AT1G01620_2	-0.142714	1.04265	0.298295	0.488047	0.201201	-1.09484		1.18536	0.189752	-1.29604
AT1G01630_1	1.21914	-1.58709	0.172311	-0.0258394	1.06145	NA		-2.80623	-0.198151	-1.06145
AT1G01650_1	0.612143	0.292469	0.225188	-0.0510783	0.527039	0.670846		-0.319674	-0.276266	0.143806
AT1G01650_2	0.122583	0.245843	0.214586	-0.090142	0.527039	0.670846		0.12326	-0.304728	0.143806
AT1G01690_1	NA	1.756	0.22	0.386963	-1.21831	NA		1.756	0.166963	1.21831
AT1G01710_1	1.05009	0.170189	0.169805	0.211783	0.583455	0.254084		-0.879898	0.0419782	-0.329371
AT1G01720_1	-1.26072	-0.144015	-0.0521149	0.0831264	0.481603	0.647606		1.11671	0.135241	0.166003
AT1G01730_1	-1.25808	-0.111522	-0.000491803	0.642321	0.291087	0.01125		1.14656	0.642812	-0.279837
AT1G01770_1	0.156458	0.647958	0.347398	0.248136	0.324167	0.0468687		0.491499	-0.0992626	-0.277298
AT1G01780_1	0.146598	-0.0585577	1.00197	0.609297	0.2776	0.0154717		-0.205156	-0.392677	-0.262128
AT1G01790_1	-0.501882	-1.31315	0.705241	0.361246	1.45148	-0.532906		-0.811268	-0.343996	-1.98439
AT1G01800_1	NA	-0.749412	0.420321	0.334659	1.83134	-1.23198		-0.749412	-0.0856624	-3.06332
AT1G01800_2	-0.456289	-0.983178	0.521001	0.465209	1.83134	-1.23198		-0.526889	-0.0557919	-3.06332
AT1G01820_1	0.106563	0.635	0.180099	0.308771	-1.46222	-1.10358		0.528438	0.128672	0.358638
AT1G01830_1	-0.0874809	0.693162	0.427693	0.521425	-1.61205	-2.49921		0.780643	0.0937317	-0.887159
AT1G01830_2	0.856864	-0.114638	0.427693	0.521425	-1.61205	-2.49921		-0.971501	0.0937317	-0.887159
AT1G01830_3	-0.0985096	-0.12	0.427693	0.521425	-1.61205	-2.49921		-0.0214904	0.0937317	-0.887159
AT1G01910_4	-0.817333	-1.51635	0.774794	0.0522938	-0.0486869	-0.0661143		-0.699013	-0.7225	-0.0174274
AT1G01910_3	-0.817333	-1.51635	0.670867	0.101028	0.412953	-0.638		-0.699013	-0.569838	-1.05095
AT1G01910_1	-0.817333	-1.51635	0.774794	0.0522938	0.039949	-1.39841		-0.699013	-0.7225	-1.43836
AT1G01910_2	-0.817333	-1.51635	0.774794	0.0522938	0.0296599	-1.27629		-0.699013	-0.7225	-1.30595
AT1G01910_5	0.337976	-0.702259	0.783807	0.180191	0.0296599	-1.27629		-1.04024	-0.603616	-1.30595
AT1G01920_2	-0.0975	-0.991463	-0.158723	0.396981	1.27	-1.87		-0.893963	0.555704	-3.14
AT1G01930_1	1.51314	-1.00778	0.652527	0.539786	1.83288	-2.40837		-2.52092	-0.112741	-4.24125
AT1G01950_1	-0.350562	1.0275	0.364521	0.168739	1.59313	0.544737		1.37806	-0.195782	-1.04839
AT1G01950_2	-0.350562	1.0275	0.350623	0.169217	1.59313	0.544737		1.37806	-0.181405	-1.04839
AT1G01950_3	-0.350562	1.0275	0.364528	0.159743	1.59313	0.544737		1.37806	-0.204785	-1.04839
AT1G01990_1	2.48518	-0.726	0.31561	-0.261696	0.408485	-0.424392		-3.21118	-0.577306	-0.832877
AT1G02000_1	2.37167	-0.167778	0.684194	0.147289	1.27	-0.839437		-2.53944	-0.536905	-2.10944
AT1G02010_1	-0.53312	-0.428649	0.900005	0.536015	-0.344262	0.435026		0.104471	-0.363991	0.779288
AT1G02020_1	-2.4575	-1.87	0.959243	1.01233	0.141933	0.825238		0.5875	0.0530853	0.683305
AT1G02020_2	-2.4575	-1.87	1.25107	0.943843	-0.0822926	0.85374		0.5875	-0.307223	0.936033
AT1G02080_2	0.291148	0.240838	0.411165	0.281744	0.288136	-0.976667		-0.0503098	-0.129422	-1.2648
AT1G02090_1	0.477273	-0.00847222	0.0753056	0.306619	-0.103478	0.913521		-0.485745	0.231313	1.017
AT1G02090_2	0.477273	-0.00847222	0.381235	0.483464	-0.730667	0.346856		-0.485745	0.102229	1.07752
AT1G02090_3	0.477273	-0.00847222	0.508281	0.436206	-0.614394	-0.448319		-0.485745	-0.0720744	0.166074
AT1G02100_1	0.230952	-0.691622	0.0386386	-0.0251251	0.0389402	0.465		-0.922574	-0.0637638	0.42606
AT1G02100_2	0.606364	-0.691622	0.0407492	-0.0908469	-0.018	0.570262		-1.29799	-0.131596	0.588262
AT1G02100_3	0.67	-0.691622	0.0386386	-0.0251251	0.0295406	0.510217		-1.36162	-0.0637638	0.480676
AT1G02130_1	1.39175	-1.80314	0.708836	0.0482699	0.549477	1.07784		-3.19488	-0.660566	0.528366
AT1G02140_1	0.142571	1.75838	0.107761	0.191898	1.04859	-0.636774		1.61581	0.0841379	-1.68536
AT1G02150_1	0.321047	1.12197	1.0774	0.486931	-1.2111	-0.760408		0.800925	-0.590471	0.450696
AT1G02160_1	-0.228	0.509455	0.911944	-0.290875	0.362284	1.15849		0.737455	-1.20282	0.796208
AT1G02160_2	-0.228	0.509455	0.577246	-0.647513	0.401142	1.16426		0.737455	-1.22476	0.763115
AT1G02205_1	-0.203783	0.889424	0.428408	0.663027	0.603302	0.17925		1.09321	0.234619	-0.424052
AT1G02205_2	2.92704	0.959714	0.222009	0.762229	0.603302	0.17925		-1.96732	0.54022	-0.424052
AT1G02260_1	0.464579	-0.015	0.350593	0.467577	-0.485414	-0.645794		-0.479579	0.116983	-0.160381
AT1G02280_1	-1.18439	0.524615	0.0335168	0.290076	-1.76104	-1.10037		1.709	0.256559	0.660674
AT1G02280_2	-1.2412	0.832889	0.0335168	0.290076	-1.76104	-1.2398		2.07409	0.256559	0.521241
AT1G02305_1	0.09696	1.20303	0.596263	0.180028	1.38899	-1.08958		1.10607	-0.416235	-2.47856
AT1G02340_1	-0.0411111	NA	-0.111099	0.0377674	-0.404271	-0.555417		0.0411111	0.148867	-0.151146
AT1G02400_1	0.71575	-0.586176	0.306985	0.342929	0.638671	-0.985806		-1.30193	0.0359445	-1.62448
AT1G02410_1	-0.603197	-0.512245	0.0436152	0.0716069	0.0939362	-0.69438		0.0909524	0.0279917	-0.788316
AT1G02470_1	-1.28757	1.00286	0.682182	0.669301	0.361509	0.48831		2.29042	-0.0128809	0.1268
AT1G02475_1	1.4725	-0.7092	0.889742	0.237914	0.722551	0.328587		-2.1817	-0.651828	-0.393964
AT1G02500_1	0.279406	-0.178	0.375516	0.424014	-0.567863	-0.589211		-0.457406	0.0484976	-0.0213473
AT1G02500_2	0.346923	-0.137778	0.375516	0.424014	-0.567863	-0.589211		-0.484701	0.0484976	-0.0213473
AT1G02560_1	0.888427	0.984205	0.435864	0.379843	1.06378	0.0161386		0.0957776	-0.0560213	-1.04764
AT1G02640_1	1.19902	NA	0.490604	0.530009	1.88448	NA		-1.19902	0.0394049	-1.88448
AT1G02660_1	0.481674	0.271459	0.105215	0.125147	-0.537181	-1.47194		-0.210215	0.0199324	-0.934758
AT1G02680_1	0.589545	-0.748364	0.71832	-0.127108	-0.50283	-1.28768		-1.33791	-0.845428	-0.784846
AT1G02750_1	-0.722429	0.966522	1.08748	0.760964	0.227353	-1.7584		1.68895	-0.326513	-1.98575
AT1G02780_1	0.895	0.968125	-0.15707	0.48986	0.270619	-0.327363		0.073125	0.64693	-0.597981
AT1G02816_1	2.68393	1.27461	1.12365	0.479712	0.45068	-0.190585		-1.40932	-0.643935	-0.641265
AT1G02840_1	0.0403636	0.394	-0.0390132	0.118454	1.14114	0.196398		0.353636	0.157467	-0.944746
AT1G02840_3	-0.0054902	0.41037	-0.0390132	0.118454	1.14114	0.196398		0.415861	0.157467	-0.944746
AT1G02840_2	0.0611111	-0.0742593	-0.0960723	0.1238	0.539969	-0.0506843		-0.13537	0.219872	-0.590653
AT1G02850_1	-1.45921	1.22167	0.850326	0.119901	1.09255	-0.524453		2.68088	-0.730425	-1.617
AT1G02850_2	-1.45921	1.22167	0.868855	0.111473	1.09255	-0.524453		2.68088	-0.757383	-1.617
AT1G02850_3	-1.45921	1.22167	0.852792	0.118495	1.09255	-0.524453		2.68088	-0.734297	-1.617
AT1G02850_4	-1.45921	1.22167	0.875702	0.181411	1.09255	-0.524453		2.68088	-0.694291	-1.617
AT1G02850_5	-1.45921	1.22167	0.874946	0.184677	1.09255	-0.524453		2.68088	-0.690269	-1.617
AT1G02860_1	-2.28489	-1.63414	0.467676	0.143109	-1.28287	0.727327		0.650744	-0.324567	2.01019
AT1G02860_2	-2.28489	-1.63414	0.464791	0.14611	-1.28287	0.727327		0.650744	-0.318681	2.01019
AT1G02880_1	0.70307	0.437819	0.789545	0.326229	0.452237	0.00380165		-0.265251	-0.463316	-0.448436
AT1G02880_4	1.21757	0.616047	0.682597	0.284696	0.452237	0.00380165		-0.601525	-0.397901	-0.448436
AT1G02880_3	2.00333	0.839524	0.819353	0.38959	0.452237	0.00380165		-1.16381	-0.429764	-0.448436
AT1G02880_2	0.533497	-0.490593	0.837006	0.398403	0.452237	0.00380165		-1.02409	-0.438604	-0.448436
AT1G02890_1	-1.06344	-1.13278	0.443596	0.272382	-0.0863761	-0.685963		-0.0693333	-0.171215	-0.599587
AT1G02890_2	-1.06344	-1.13278	0.485166	0.295166	-0.0863761	-0.685963		-0.0693333	-0.19	-0.599587
AT1G02920_1	1.30585	1.74081	0.399889	0.58434	0.235524	-0.101444		0.434965	0.184451	-0.336968
AT1G02930_1	-0.54596	1.05541	0.144817	0.473014	-0.8195	-0.56716		1.60137	0.328198	0.25234
AT1G02990_1	0.116928	0.141047	0.0012574	0.125994	0.166121	0.500563		0.024119	0.124736	0.334442
AT1G02990_2	0.116928	0.141047	0.0845361	0.148512	-0.72055	0.904		0.024119	0.0639758	1.62455
AT1G02990_3	0.546298	1.22492	0.0578565	0.088351	-0.72055	0.904		0.678623	0.0304945	1.62455
AT1G03000_1	1.96916	1.11577	0.50472	0.401766	-1.9505	1.5787		-0.853387	-0.102954	3.5292
AT1G03030_1	-0.349426	0.31877	0.281534	0.356168	0.691116	0.510389		0.668197	0.0746334	-0.180727
AT1G03040_2	1.80542	0.405984	0.414901	0.331138	-0.185628	-0.242836		-1.39944	-0.0837626	-0.0572074
AT1G03040_1	1.80542	0.405984	0.434382	0.380265	-0.185628	-0.242836		-1.39944	-0.0541169	-0.0572074
AT1G03080_1	-0.730337	-1.05617	-0.0352249	0.0329975	0.44875	0.629091		-0.32583	0.0682224	0.180341
AT1G03130_1	2.49245	-1.17244	0.274976	-0.513317	-0.108254	0.564167		-3.66489	-0.788293	0.672421
AT1G03150_1	-1.4634	-0.772979	-0.163161	0.156513	-1.35808	-1.85562		0.690426	0.319674	-0.497539
AT1G03190_1	1.42396	-1.41388	0.379995	0.300315	-0.683254	0.217561		-2.83784	-0.0796803	0.900815
AT1G03190_2	1.21357	-0.638571	0.379995	0.300315	-0.683254	0.217561		-1.85214	-0.0796803	0.900815
AT1G03250_1	1.59574	-0.183212	0.437125	0.216831	-0.688452	-1.34818		-1.77895	-0.220294	-0.65973
AT1G03250_2	1.61843	-0.261214	0.409412	0.183427	-0.621544	-1.34818		-1.87964	-0.225985	-0.726638
AT1G03260_1	0.268105	-0.258148	0.173209	-0.141422	1.27	-2.26149		-0.526253	-0.314632	-3.53149
AT1G03280_1	0.253193	1.70573	0.0434401	0.0739735	1.40417	0.164241		1.45253	0.0305334	-1.23993
AT1G03290_2	1.07145	0.265894	0.242921	0.0390931	0.379706	0.240839		-0.805559	-0.203828	-0.138867
AT1G03330_1	0.967869	-2.19986	0.0872924	-0.158561	1.27	-0.886835		-3.16773	-0.245854	-2.15684
AT1G03350_1	0.872549	1.24451	0.0296807	0.233348	-0.307949	-0.301667		0.371961	0.203667	0.00628205
AT1G03360_1	0.192083	-0.0196552	0.935593	0.639416	-0.345714	0.198016		-0.211739	-0.296177	0.54373
AT1G03365_1	-0.263182	-1.28083	0.61586	0.213926	-1.16126	1.73444		-1.01765	-0.401934	2.8957
AT1G03370_1	0.430318	0.252611	0.346573	0.205912	0.410113	0.50613		-0.177707	-0.140661	0.0960173
AT1G03380_1	0.0717027	0.069661	0.694334	0.36114	-0.123485	0.422902		-0.00204169	-0.333193	0.546387
AT1G03410_1	0.0916867	-0.301549	0.968268	0.000467836	0.909595	0.356027		-0.393236	-0.9678	-0.553567
AT1G03430_1	-0.581413	0.48844	-0.113207	-0.0832059	0.593509	-0.154622		1.06985	0.0300008	-0.748131
AT1G03530_1	NA	-1.87	-0.146062	-0.632812	1.27	-1.87		-1.87	-0.48675	-3.14
AT1G03550_1	-0.516011	-0.383713	0.138169	0.0498005	0.397061	0.417045		0.132299	-0.0883685	0.0199841
AT1G03590_1	0.946589	0.776198	0.545984	0.272902	1.5778	-1.40407		-0.170391	-0.273082	-2.98187
AT1G03610_1	0.25221	0.334854	0.850259	0.421812	0.529875	0.191842		0.0826434	-0.428447	-0.338033
AT1G03680_1	0.105867	0.0196296	0.413333	0.232646	1.40722	-0.787132		-0.086237	-0.180687	-2.19435
AT1G03730_1	-1.63517	-0.0424242	0.76232	0.139066	-2.65689	-0.278831		1.59274	-0.623254	2.37806
AT1G03740_1	0.0744098	-0.23032	0.158736	0.070068	0.0593625	0.0963347		-0.30473	-0.0886679	0.0369721
AT1G03740_2	0.0744098	-0.23032	0.136886	0.0668127	0.448636	-0.257727		-0.30473	-0.0700736	-0.706364
AT1G03860_3	1.03333	-0.570919	0.935943	0.422808	0.62744	-0.503682		-1.60425	-0.513135	-1.13112
AT1G03860_2	0.418556	0.270575	1.06983	0.304349	0.62744	-0.503682		-0.14798	-0.76548	-1.13112
AT1G03860_1	-1.26082	-1.49	0.935943	0.422808	0.62744	-0.503682		-0.229176	-0.513135	-1.13112
AT1G03900_1	0.634787	-0.209028	0.280486	0.458938	0.63454	0.624724		-0.843815	0.178452	-0.00981595
AT1G03905_1	1.8532	-1.33449	0.803261	0.442826	-0.710918	1.6453		-3.18769	-0.360436	2.35622
AT1G03910_2	0.555505	0.91581	0.199686	0.0137131	0.0745355	-0.34467		0.360305	-0.185973	-0.419206
AT1G03930_1	-0.835189	-0.325277	0.540035	0.00687006	1.08157	1.09567		0.509911	-0.533165	0.0140936
AT1G03950_1	-0.331735	-0.81321	0.2481	0.0550249	-1.96914	-2.10786		-0.481475	-0.193075	-0.138714
AT1G03960_1	-0.0457803	0.319503	0.500662	0.109336	0.634128	0.607802		0.365283	-0.391326	-0.0263264
AT1G03960_2	0.175414	0.237364	0.507667	0.0764411	0.634128	0.607802		0.0619498	-0.431226	-0.0263264
AT1G03970_1	-0.0461207	0.0945802	0.0440926	-0.188327	-1.44651	-1.27775		0.140701	-0.23242	0.168755
AT1G04000_1	0.288881	0.798779	0.378311	0.57348	1.33336	0.717437		0.509898	0.195169	-0.615921
AT1G04010_1	-2.00618	0.143962	0.539451	0.360137	-0.0712639	0.058549		2.15014	-0.179314	0.129813
AT1G04030_1	1.27	0.0597638	0.960864	0.224236	0.927251	-1.32663		-1.21024	-0.736628	-2.25388
AT1G04040_1	-0.486774	1.27	-0.0438924	-0.128637	-0.733473	-0.537879		1.75677	-0.0847447	0.195594
AT1G04050_1	-1.09327	2.09033	-0.0350711	0.417087	-0.315317	0.733905		3.1836	0.452158	1.04922
AT1G04080_3	0.251916	0.415272	0.352306	0.166036	0.861208	-1.25423		0.163356	-0.18627	-2.11544
AT1G04080_1	0.396066	0.273529	0.361053	0.238886	1.06731	-0.929502		-0.122536	-0.122167	-1.99682
AT1G04080_2	0.624444	0.570889	0.456152	0.322344	1.06731	-0.929502		-0.0535556	-0.133808	-1.99682
AT1G04100_1	-0.60489	-0.801957	0.179686	0.727112	1.34043	1.13917		-0.197066	0.547426	-0.201268
AT1G04120_2	0.442702	0.290828	0.485515	0.324603	0.877353	0.749271		-0.151874	-0.160912	-0.128082
AT1G04120_1	0.442702	0.290828	0.480342	0.325109	0.925522	0.792387		-0.151874	-0.155233	-0.133136
AT1G04140_1	-0.073937	0.398373	0.669987	0.440703	0.0793909	-0.201304		0.47231	-0.229284	-0.280695
AT1G04140_2	-0.073937	0.398373	0.667177	0.442963	0.080925	-0.184046		0.47231	-0.224215	-0.264971
AT1G04170_1	0.954333	0.779655	0.671802	0.527229	0.612475	-0.0544715		-0.174678	-0.144573	-0.666947
AT1G04190_1	-0.0355556	0.664255	0.244202	0.631858	1.08977	-1.49443		0.699811	0.387656	-2.5842
AT1G04200_1	0.401	0.620526	0.424838	0.469881	0.323066	-0.1225		0.219526	0.0450427	-0.445566
AT1G04210_1	0.997526	0.212832	0.484579	0.0589205	0.458952	-0.489318		-0.784694	-0.425659	-0.948269
AT1G04230_1	0.4748	1.9612	0.117914	-0.0642514	0.895209	0.723849		1.4864	-0.182165	-0.17136
AT1G04240_1	-1.52214	-0.744364	0.117964	-0.0304909	-0.418494	0.339557		0.777779	-0.148455	0.758051
AT1G04270_2	1.11977	-0.994659	1.02526	0.144079	1.47914	0.375		-2.11443	-0.881184	-1.10414
AT1G04270_1	1.11977	-0.994659	1.0161	0.142941	1.47914	0.375		-2.11443	-0.873159	-1.10414
AT1G04280_1	1.27	1.27	0.116746	-0.00261283	0.849152	-1.87		0	-0.119358	-2.71915
AT1G04300_4	0.347376	0.251286	0.404951	0.46352	0.375	0.291563		-0.0960902	0.0585688	-0.0834375
AT1G04300_1	0.539157	-0.0721656	0.40773	0.447464	-0.0507692	-0.647041		-0.611323	0.039734	-0.596272
AT1G04300_2	0.321246	0.33247	0.449621	0.449172	-0.0507692	-0.647041		0.0112241	-0.000449026	-0.596272
AT1G04300_3	0.539157	-0.0721656	0.40651	0.434415	-0.0507692	-0.647041		-0.611323	0.0279051	-0.596272
AT1G04310_1	-0.19927	0.2075	0.321202	0.404032	1.09026	-0.310301		0.40677	0.08283	-1.40056
AT1G04340_1	-1.33848	0.0258095	0.0826875	-0.292781	-0.231892	2.04079		1.36429	-0.375469	2.27268
AT1G04350_1	0.135455	-1.465	1.09602	0.308436	1.05656	0.780842		-1.60045	-0.787583	-0.275718
AT1G04390_1	1.4296	2.36106	0.68569	0.420425	-0.778393	0.690087		0.931461	-0.265265	1.46848
AT1G04400_1	0.336667	0.262135	0.325797	-0.0187004	0.959467	0.155152		-0.0745318	-0.344497	-0.804316
AT1G04400_2	0.0124046	-0.00721374	0.325797	-0.0187004	1.08129	0.18		-0.0196183	-0.344497	-0.901288
AT1G04410_1	1.03292	0.153932	0.238158	0.448148	0.0828024	-0.860939		-0.878993	0.20999	-0.943742
AT1G04430_1	1.27897	0.81318	0.535518	0.179735	0.102677	-0.272903		-0.465788	-0.355783	-0.37558
AT1G04430_2	0.286084	0.708503	0.535518	0.179735	-0.229895	-0.793429		0.422419	-0.355783	-0.563534
AT1G04510_1	0.536689	-0.599929	0.308885	0.537221	0.761908	0.37897		-1.13662	0.228337	-0.382938
AT1G04510_2	0.536689	-0.599929	0.300103	0.549175	0.761908	0.37897		-1.13662	0.249072	-0.382938
AT1G04530_1	1.01381	0.609821	0.0142826	-0.379084	1.24867	-0.213118		-0.403985	-0.393367	-1.46179
AT1G04550_1	0.534146	-0.523978	0.192375	0.549026	-0.0504694	0.839069		-1.05812	0.356651	0.889538
AT1G04550_2	0.534146	-0.523978	0.149014	0.871151	-0.459531	-0.169834		-1.05812	0.722137	0.289696
AT1G04555_1	-1.70975	0.608592	0.298389	0.80522	-1.0025	1.24284		2.31834	0.506832	2.24534
AT1G04630_1	0.363448	0.594681	0.446817	-0.109915	-0.282353	0.108095		0.231233	-0.556732	0.390448
AT1G04680_1	0.602927	1.002	0.722539	0.819265	0.593495	-1.69056		0.399073	0.0967267	-2.28405
AT1G04690_1	-1.709	-2.0869	0.481021	0.40534	0.322491	0.297231		-0.377901	-0.0756819	-0.0252594
AT1G04750_1	-0.00638554	-0.517093	0.218102	0.00239617	-0.0512887	-0.412734		-0.510707	-0.215706	-0.361445
AT1G04750_2	-0.00638554	-0.517093	0.0188951	-0.00196262	-0.0633929	0.274922		-0.510707	-0.0208577	0.338315
AT1G04770_1	-2.77513	-0.204583	0.455033	-0.3603	0.249424	-1.88868		2.57054	-0.815333	-2.1381
AT1G04780_1	-0.428708	-0.153927	0.14562	0.168333	-1.06682	-0.61858		0.27478	0.022713	0.448243
AT1G04790_1	-0.046	1.07	1.05796	0.575766	0.447824	-1.24094		1.116	-0.482198	-1.68877
AT1G04810_1	0.610096	1.69323	0.48993	0.678292	-0.838182	-1.91887		1.08313	0.188362	-1.08069
AT1G04820_1	1.81519	0.348308	0.697185	0.160142	-0.779931	-1.87227		-1.46688	-0.537042	-1.09234
AT1G04830_2	0.71056	0.948115	0.478476	0.142951	1.71308	1.27		0.237555	-0.335525	-0.443077
AT1G04830_1	0.701463	0.948115	0.474905	0.105032	1.648	-0.27875		0.246651	-0.369873	-1.92675
AT1G04850_1	0.0413043	0.632761	0.0846457	-0.164608	0.626816	-0.492848		0.591457	-0.249253	-1.11966
AT1G04860_1	0.766545	-0.370379	0.457259	0.413373	1.98654	-0.184897		-1.13692	-0.0438852	-2.17144
AT1G04870_1	0.807076	-0.51006	0.233178	0.181759	-0.4936	2.01605		-1.31714	-0.0514192	2.50965
AT1G04870_2	0.33	-1.73779	0.401288	0.13199	-0.4936	2.01605		-2.06779	-0.269297	2.50965
AT1G04900_1	NA	-0.805682	0.734956	-0.318223	0.943611	0.768642		-0.805682	-1.05318	-0.174969
AT1G04910_1	-1.04917	-0.0634043	0.67816	0.261074	0.687709	-0.532041		0.985762	-0.417087	-1.21975
AT1G04930_2	0.284286	0.0755172	0.565061	-0.238497	-0.131963	0.36092		-0.208768	-0.803558	0.492882
AT1G04930_1	0.284286	0.0755172	0.47655	-0.224534	-0.131963	0.36092		-0.208768	-0.701084	0.492882
AT1G04945_3	1.7681	0.011938	0.573345	0.253329	-0.0705357	-0.0970813		-1.75617	-0.320016	-0.0265456
AT1G04940_1	2.026	-0.155604	0.209256	0.647605	0.994296	0.636707		-2.1816	0.438349	-0.357588
AT1G04945_2	1.27	-0.678525	0.840012	0.0612014	-0.0243103	-0.0970813		-1.94852	-0.778811	-0.072771
AT1G04945_1	1.27	-0.678525	0.719906	-0.0266121	0.495304	-0.3749		-1.94852	-0.746518	-0.870204
AT1G04950_1	-0.0619886	-0.495455	1.063	0.309824	0.598055	1.22343		-0.433466	-0.753176	0.625374
AT1G04950_3	-0.187276	-0.413016	1.063	0.309824	0.598055	1.22343		-0.22574	-0.753176	0.625374
AT1G04950_2	-0.531915	-0.163511	1.063	0.309824	0.598055	1.22343		0.368404	-0.753176	0.625374
AT1G04960_1	-0.693918	0.555413	0.412799	0.107758	0.494877	0.496196		1.24933	-0.305041	0.0013188
AT1G04960_2	-0.142287	0.0334844	0.534318	0.0697792	0.494877	0.496196		0.175771	-0.464539	0.0013188
AT1G04970_1	3.28194	-2.27429	0.637914	0.713416	0.169476	0.376568		-5.55623	0.0755017	0.207092
AT1G04985_1	1.1107	-0.0640645	-0.340619	-0.636695	0.733533	-0.296707		-1.17476	-0.296077	-1.03024
AT1G04990_1	1.47437	0.600083	0.733152	0.378005	0.157735	0.407458		-0.874292	-0.355147	0.249723
AT1G04990_2	1.46378	0.279892	0.733152	0.378005	-0.604929	0.179581		-1.18389	-0.355147	0.784509
AT1G05000_1	0.525862	1.23129	-0.0540647	0.625959	0.868358	0.0650862		0.705428	0.680024	-0.803272
AT1G05000_2	0.525862	1.22932	0.125552	0.517621	0.868358	0.0650862		0.70346	0.392068	-0.803272
AT1G05010_1	0.297254	-1.02295	0.0506173	0.0118827	0.153333	-0.293988		-1.3202	-0.0387346	-0.447321
AT1G05100_1	1.27	1.27	0.212616	-0.222288	1.36529	-0.933913		0	-0.434904	-2.29921
AT1G05150_1	1.22589	-0.0620741	0.43388	-0.1434	-0.0788372	-0.0421429		-1.28796	-0.57728	0.0366944
AT1G05160_1	0.694876	-0.444888	0.737938	0.52537	0.630699	-0.0333962		-1.13976	-0.212568	-0.664095
AT1G05170_1	0.633293	-0.498142	0.515261	0.57778	0.587025	0.277921		-1.13144	0.0625191	-0.309104
AT1G05170_2	0.633293	-0.498142	0.518988	0.589065	0.587025	0.0645957		-1.13144	0.0700775	-0.522429
AT1G05180_1	0.71525	0.558163	0.66596	0.428525	-0.515	-0.165685		-0.157087	-0.237435	0.349315
AT1G05180_2	0.247598	0.520951	0.722911	0.311727	-0.515	-0.165685		0.273352	-0.411185	0.349315
AT1G05180_3	0.247598	0.520951	0.691035	0.267148	0.816431	-0.189267		0.273352	-0.423888	-1.0057
AT1G05190_1	1.27	1.27	-0.0364415	-0.0157193	-1.14403	-1.28857		0	0.0207222	-0.144542
AT1G05200_2	0.878722	1.10024	0.465483	0.279083	0.832349	0.443918		0.221522	-0.186399	-0.388431
AT1G05200_1	0.191176	1.20276	0.465483	0.279083	0.832349	0.443918		1.01158	-0.186399	-0.388431
AT1G05230_3	0.8	-1.97478	0.451737	0.172601	0.412951	0.337368		-2.77478	-0.279136	-0.0755824
AT1G05230_1	0.8	-1.97478	0.460984	0.172601	0.40108	0.337368		-2.77478	-0.288382	-0.0637119
AT1G05230_2	-0.449876	0.311563	0.460984	0.172601	0.40108	0.337368		0.761438	-0.288382	-0.0637119
AT1G05230_4	-0.196636	-0.172545	0.460984	0.172601	0.40108	0.337368		0.0240901	-0.288382	-0.0637119
AT1G05270_1	-0.923571	1.21592	0.288476	-0.103054	-0.606989	-0.776196		2.13949	-0.39153	-0.169206
AT1G05340_1	1.46	0.589111	0.488174	0.029726	-0.348	-1.01719		-0.870889	-0.458447	-0.669191
AT1G05350_1	-0.940254	0.688	0.557783	-0.0940663	-0.152556	-0.862		1.62825	-0.65185	-0.709444
AT1G05360_1	-0.0982584	-0.533803	0.601593	0.307932	-0.427544	1.27		-0.435544	-0.293661	1.69754
AT1G05380_1	1.55043	0.103285	0.429756	0.055	0.974985	0.0863027		-1.44715	-0.374756	-0.888682
AT1G05380_2	1.48318	0.149729	0.429756	0.055	0.974985	0.0863027		-1.33345	-0.374756	-0.888682
AT1G05430_1	-1.46874	-0.240488	0.488848	0.447854	-0.0294872	1.27		1.22825	-0.0409945	1.29949
AT1G05460_1	-0.174627	-1.87	0.485952	-0.0206464	NA	NA		-1.69537	-0.506598	0
AT1G05500_1	-0.556064	0.384789	0.296614	0.184473	1.90663	0.726311		0.940853	-0.112141	-1.18032
AT1G05560_1	NA	0.752174	-0.245369	0.234941	-1.26086	-0.223611		0.752174	0.48031	1.03725
AT1G05570_1	0.77445	0.76541	0.315797	0.314585	-0.121552	-0.542914		-0.00904043	-0.0012121	-0.421362
AT1G05570_2	0.77445	0.76541	0.327215	0.334634	-0.121552	-0.542914		-0.00904043	0.00741923	-0.421362
AT1G05590_1	0.841316	NA	0.355544	0.179172	1.46957	-1.87		-0.841316	-0.176372	-3.33957
AT1G05600_2	1.29674	-0.836087	0.0919729	-0.454286	NA	-1.87		-2.13283	-0.546259	-1.87
AT1G05620_1	-0.345686	-0.609487	0.474379	-0.0621846	-1.90135	0.802308		-0.263801	-0.536564	2.70365
AT1G05630_1	0.70413	-1.01927	0.509124	0.288943	1.19991	-0.328146		-1.7234	-0.220181	-1.52806
AT1G05670_1	1.17876	0.05125	0.364143	0.424221	0.39849	0.184924		-1.12751	0.0600786	-0.213566
AT1G05670_2	1.17876	0.05125	0.364143	0.424221	0.410551	0.184924		-1.12751	0.0600786	-0.225628
AT1G05690_1	0.952805	0.648847	1.09564	0.19691	1.48767	-0.0721875		-0.303957	-0.898728	-1.55986
AT1G05710_2	0.561456	0.00325905	1.12103	0.413683	0.271355	-0.283251		-0.558197	-0.707351	-0.554606
AT1G05710_3	0.561456	0.00325905	0.943455	0.335605	0.271355	-0.283251		-0.558197	-0.60785	-0.554606
AT1G05710_5	0.523035	-0.0878894	0.943455	0.335605	0.271355	-0.283251		-0.610924	-0.60785	-0.554606
AT1G05710_4	1.90929	1.17596	0.943455	0.335605	0.271355	-0.283251		-0.733324	-0.60785	-0.554606
AT1G05710_1	1.18881	0.109647	0.943455	0.335605	0.271355	-0.283251		-1.07916	-0.60785	-0.554606
AT1G05720_1	1.27	0.0894595	0.323676	-0.205068	1.67312	0.538881		-1.18054	-0.528745	-1.13424
AT1G05785_1	2.35165	-0.5784	0.269142	0.499608	-0.809398	-0.783261		-2.93005	0.230466	0.0261376
AT1G05785_2	1.1171	-0.842405	0.269142	0.499608	-0.809398	-0.783261		-1.9595	0.230466	0.0261376
AT1G05805_1	-0.113731	2.0725	0.429105	0.378199	0.583684	-0.560658		2.18623	-0.0509059	-1.14434
AT1G05820_2	1.27	-1.242	0.0461168	0.622199	0.0915217	-0.503878		-2.512	0.576082	-0.595399
AT1G05830_1	-0.680137	0.647941	0.323151	0.467296	2.19017	-0.418642		1.32808	0.144146	-2.60881
AT1G05830_2	-0.680137	0.647941	0.323151	0.467296	2.21045	-0.426487		1.32808	0.144146	-2.63694
AT1G05850_1	0.548889	-1.13379	0.59558	0.407537	1.05636	0.634597		-1.68267	-0.188042	-0.421766
AT1G05860_1	NA	1.27	-0.0335613	0.575929	1.24163	-0.815704		1.27	0.609491	-2.05733
AT1G05870_2	-1.95021	0.17625	0.929911	0.553404	0.199239	-0.606735		2.12646	-0.376506	-0.805974
AT1G05870_1	-1.95854	0.17625	0.929911	0.553404	0.292353	-1.34543		2.13479	-0.376506	-1.63778
AT1G05890_2	0.708328	-0.413141	0.0445434	0.0276233	0.833636	0.233812		-1.12147	-0.0169201	-0.599825
AT1G05890_1	0.887371	-0.317885	0.0044786	0.0691858	0.86107	0.381396		-1.20526	0.0647072	-0.479674
AT1G05910_1	-2.11432	-0.217959	0.709093	0.553522	1.31121	0.497429		1.89636	-0.155571	-0.81378
AT1G05960_2	-0.744583	0.175774	0.560765	0.231773	-0.217642	-0.322836		0.920357	-0.328992	-0.105194
AT1G05960_1	-0.692203	0.247966	0.560765	0.227141	-0.217642	-0.322836		0.940169	-0.333624	-0.105194
AT1G05970_2	1.74036	-3.045	1.14873	0.995688	1.72418	-0.920923		-4.78536	-0.153038	-2.6451
AT1G05970_1	1.74036	-3.045	1.13728	0.995688	1.72418	-1.02694		-4.78536	-0.141593	-2.75111
AT1G06000_1	1.27	-1.87	0.29672	0.857088	-0.187222	-2.79		-3.14	0.560368	-2.60278
AT1G06010_1	0.77	-1.94103	0.21085	-0.206703	-0.306745	-0.209211		-2.71103	-0.417553	0.0975348
AT1G06040_1	-0.110929	1.30866	-0.00676037	0.0197858	0.940643	-0.148927		1.41959	0.0265462	-1.08957
AT1G06040_2	-0.110929	1.30866	-0.00131086	0.123652	0.427022	-0.24796		1.41959	0.124963	-0.674982
AT1G06060_1	-0.956271	-0.672564	0.531215	0.317136	0.299783	0.0956846		0.283707	-0.214079	-0.204099
AT1G06070_1	0.445621	-0.375254	0.177591	0.269324	-0.108885	0.550192		-0.820875	0.0917326	0.659077
AT1G06110_1	-0.619875	1.27293	0.492274	0.319703	1.52867	-0.538136		1.89281	-0.172571	-2.0668
AT1G06130_2	0.200175	1.15086	0.373122	0.601593	0.345476	0.271345		0.950687	0.228471	-0.0741317
AT1G06130_1	0.0942697	1.17129	0.372169	0.603856	0.345476	0.271345		1.07702	0.231687	-0.0741317
AT1G06150_2	-1.01251	-0.232151	0.479503	0.661715	-0.0991379	-1.6487		0.780359	0.182212	-1.54956
AT1G06190_1	0.648714	0.934	0.588211	0.401175	-0.571099	1.87236		0.285286	-0.187035	2.44346
AT1G06190_2	0.648714	0.934	0.681146	0.327547	-0.3048	1.25144		0.285286	-0.3536	1.55624
AT1G06200_1	1.66472	-0.445488	0.0866345	0.398901	0.343862	-0.0712851		-2.11021	0.312267	-0.415147
AT1G06210_1	0.617222	-2.01943	-0.125499	-0.192733	1.11921	-1.19944		-2.63666	-0.0672341	-2.31865
AT1G06210_2	0.617222	-2.01943	0.0671985	-0.011151	-0.175235	-0.55016		-2.63666	-0.0783495	-0.374924
AT1G06220_1	1.10054	-0.165909	0.824083	0.59224	-0.65411	1.17115		-1.26645	-0.231844	1.82526
AT1G06220_2	0.339075	-0.312149	0.824083	0.59224	-0.65411	1.17115		-0.651224	-0.231844	1.82526
AT1G06230_3	0.381409	0.277057	0.188681	0.310354	-0.577221	-1.5248		-0.104353	0.121672	-0.947582
AT1G06230_1	0.86719	0.488763	0.188681	0.310354	-1.18227	-1.89291		-0.378427	0.121672	-0.710648
AT1G06230_2	0.792063	0.123315	0.188681	0.310354	-1.18227	-1.89291		-0.668748	0.121672	-0.710648
AT1G06270_1	0.264689	-0.664292	-0.0170366	0.824683	1.15875	-0.485077		-0.928981	0.84172	-1.64383
AT1G06290_1	0.142295	-0.382903	0.695168	0.0125621	-0.0882081	-1.09656		-0.525198	-0.682606	-1.00835
AT1G06390_1	-0.857209	-1.0491	0.501643	0.324558	-0.820159	-0.673843		-0.191895	-0.177085	0.146315
AT1G06390_2	-0.857209	-1.34415	0.501643	0.324558	-1.28324	-0.485714		-0.486942	-0.177085	0.797528
AT1G06400_1	3.114	-0.214694	0.0445008	0.367504	-0.548037	-1.12544		-3.32869	0.323003	-0.577406
AT1G06410_1	-0.726667	-0.831905	0.0929577	-0.006741	-0.194967	-0.78392		-0.105238	-0.0996987	-0.588953
AT1G06440_1	1.08298	1.01137	0.108859	0.376824	1.18674	0.760849		-0.0716126	0.267965	-0.42589
AT1G06450_1	-1.27932	NA	0.33216	0.590479	-1.08746	0.986907		1.27932	0.258319	2.07436
AT1G06460_1	0.757083	-0.345753	0.505338	0.575064	1.02412	0.1521		-1.10284	0.0697262	-0.872024
AT1G06470_1	1.19964	0.963563	0.306931	0.477902	1.66364	0.075163		-0.236073	0.170972	-1.58847
AT1G06470_2	1.38575	0.798571	0.306931	0.477902	1.66364	0.075163		-0.587175	0.170972	-1.58847
AT1G06500_1	1.19019	0.968219	0.509138	-0.939068	1.58821	0.360968		-0.221966	-1.44821	-1.22725
AT1G06500_2	1.19019	0.968219	0.509138	-0.939068	1.57	0.360968		-0.221966	-1.44821	-1.20903
AT1G06500_3	0.340881	1.17061	0.509138	-0.939068	1.58821	0.360968		0.829725	-1.44821	-1.22725
AT1G06515_2	1.00449	-0.46036	0.717427	-0.597208	0.560071	-0.0428638		-1.46485	-1.31463	-0.602935
AT1G06515_1	0.795833	-0.2812	0.717427	-0.597208	0.554982	-0.0428638		-1.07703	-1.31463	-0.597846
AT1G06510_1	1.38571	-2.9027	0.350823	0.296883	1.71559	0.0497714		-4.28842	-0.0539394	-1.66582
AT1G06550_1	-1.86254	-2.57414	0.457678	0.582962	-0.0493827	-0.150556		-0.711596	0.125284	-0.101173
AT1G06560_1	NA	NA	0.714601	0.316131	1.39303	0.313934		0	-0.39847	-1.0791
AT1G06580_1	0.757326	1.31058	0.758567	0.0686038	0.270704	0.187807		0.553256	-0.689963	-0.0828967
AT1G06590_1	0.0921711	-0.00731544	1.08247	0.410793	1.09709	-0.0222819		-0.0994865	-0.671681	-1.11938
AT1G06630_2	-0.552292	1.12271	0.839853	0.440472	-0.821727	-0.442317		1.675	-0.399381	0.37941
AT1G06630_1	-0.552292	1.12271	0.706248	0.455124	0.249209	-0.486651		1.675	-0.251125	-0.73586
AT1G06650_2	0.0774286	-1.56435	0.865827	0.131127	0.249279	-0.922261		-1.64178	-0.734699	-1.17154
AT1G06670_1	-1.42172	-0.340082	0.609705	0.250244	-0.413084	0.77629		1.08163	-0.359461	1.18937
AT1G06680_1	-1.94109	-1.88926	0.201843	0.11721	0.369896	0.0165054		0.0518316	-0.0846338	-0.35339
AT1G06680_2	-0.520632	-0.335684	0.252561	0.0940909	0.502682	0.0736994		0.184947	-0.15847	-0.428982
AT1G06690_1	-0.588049	1.27	0.79006	0.310175	1.675	1.27		1.85805	-0.479885	-0.405
AT1G06700_2	0.55594	0.79	0.889622	0.493407	-0.54056	0.959345		0.23406	-0.396215	1.49991
AT1G06700_1	0.517241	0.818144	0.889622	0.493407	-0.54056	0.959345		0.300902	-0.396215	1.49991
AT1G06730_1	0.717083	1.33231	-0.02205	0.377295	-0.826138	-1.31253		0.615224	0.399345	-0.486396
AT1G06760_1	1.0249	1.27	0.00545455	-0.0417174	-1.38135	-0.700333		0.245098	-0.047172	0.681012
AT1G06770_1	-0.251017	-0.554625	0.246619	0.307184	0.582254	-0.412623		-0.303608	0.0605649	-0.994876
AT1G06770_2	-0.138594	-0.167671	0.434392	0.36216	0.582254	-0.412623		-0.0290765	-0.0722326	-0.994876
AT1G06780_2	0.930225	0.652433	0.607948	-0.247385	2.07403	0.626061		-0.277792	-0.855333	-1.44796
AT1G06790_1	1.31208	1.05403	-0.569429	-0.105379	0.444759	-0.921138		-0.258044	0.46405	-1.3659
AT1G06790_2	1.31208	1.05403	-0.523635	0.111513	0.169212	-0.0365112		-0.258044	0.635147	-0.205723
AT1G06850_1	0.459552	-1.87	1.33715	0.636233	0.953433	-2.06387		-2.32955	-0.700919	-3.0173
AT1G06850_2	0.787333	-1.87	1.25926	0.457486	1.11469	-0.405931		-2.65733	-0.801772	-1.52062
AT1G06870_1	-1.65135	0.796667	0.231772	0.596057	1.07406	-0.139393		2.44801	0.364285	-1.21346
AT1G06890_3	0.816449	0.287965	0.37775	-0.273005	-0.32	-0.901923		-0.528483	-0.650754	-0.581923
AT1G06890_1	0.816449	0.287965	0.508296	-0.282819	-0.380588	-0.0716102		-0.528483	-0.791115	0.308978
AT1G06890_2	0.357944	0.42256	0.508296	-0.282819	-0.48375	-0.0716102		0.0646161	-0.791115	0.41214
AT1G06900_1	-0.944091	0.799167	0.478338	0.28368	-1.35617	0.401489		1.74326	-0.194658	1.75766
AT1G06910_1	0.854757	0.410612	1.11477	0.22236	0.0367742	-0.410852		-0.444145	-0.892413	-0.447626
AT1G06950_1	0.485652	-0.984833	0.594181	0.25887	-0.0833803	-0.815943		-1.47049	-0.335311	-0.732563
AT1G06960_2	1.17216	0.30807	-0.238625	-0.116403	-1.52467	0.671241		-0.864087	0.122222	2.19591
AT1G06960_1	1.17216	0.30807	-0.218108	-0.104794	-1.98238	0.608833		-0.864087	0.113314	2.59121
AT1G06960_3	1.17216	-0.524625	-0.157594	0.0206263	-1.98238	0.608833		-1.69678	0.178221	2.59121
AT1G07010_2	1.27	1.6615	0.288764	0.332768	-0.646833	0.462984		0.3915	0.0440038	1.10982
AT1G07010_3	1.27	1.6615	0.374852	0.344032	-0.646833	0.462984		0.3915	-0.0308202	1.10982
AT1G07010_1	1.27	1.6615	0.32	0.313357	-0.646833	0.462984		0.3915	-0.00664311	1.10982
AT1G07030_1	0.496287	0.242404	0.69979	0.556613	0.473814	1.27		-0.253883	-0.143177	0.796186
AT1G07040_1	0.624851	0.487524	0.582962	0.449673	0.549426	-0.361978		-0.137328	-0.133288	-0.911403
AT1G07080_1	2.31741	1.12071	0.926541	0.574144	0.574444	-0.951024		-1.1967	-0.352398	-1.52547
AT1G07090_1	-0.694151	2.44	0.711151	1.04552	0.186424	-1.29423		3.13415	0.334372	-1.48066
AT1G07110_1	-0.291474	0.136509	0.326832	0.0927968	-0.0269643	0.364775		0.427983	-0.234035	0.391739
AT1G07130_1	-2.35	-0.576111	1.221	1.02544	-0.999448	0.767203		1.77389	-0.19556	1.76665
AT1G07140_1	1.40563	1.18625	0.161601	0.0873654	0.390922	-0.24305		-0.219382	-0.0742358	-0.633971
AT1G07170_3	0.534948	0.64427	0.947969	0.511025	-0.646837	-0.483786		0.109322	-0.436944	0.163051
AT1G07200_2	-0.265038	-1.53545	0.531484	0.569654	-0.152654	0.235714		-1.27042	0.0381697	0.388368
AT1G07200_1	0.990531	0.60415	0.277757	0.437395	-0.00765	0.283762		-0.386381	0.159638	0.291412
AT1G07220_1	NA	-2.01526	0.771175	0.275387	-0.652222	-0.498559		-2.01526	-0.495788	0.153663
AT1G07230_1	0.103878	1.62836	0.720934	0.427238	-0.998922	-0.90977		1.52449	-0.293696	0.089152
AT1G07250_1	1.81	-1.58362	0.700733	0.485965	1.81859	0.247826		-3.39362	-0.214768	-1.57077
AT1G07280_1	-0.0282439	-0.273382	0.517837	0.555808	0.254977	-0.393652		-0.245138	0.0379712	-0.648629
AT1G07280_2	0.273204	-0.219171	0.517837	0.555808	-0.0284181	-0.434817		-0.492376	0.0379712	-0.406399
AT1G07280_3	0.058342	-0.100674	0.517837	0.555808	0.254977	-0.393652		-0.159016	0.0379712	-0.648629
AT1G07300_1	0.661812	0.413504	1.11746	0.111875	1.49462	-0.871288		-0.248307	-1.00559	-2.3659
AT1G07310_1	0.113913	-0.125082	0.536746	0.809498	0.229091	0.653436		-0.238995	0.272753	0.424345
AT1G07320_2	-0.508148	-0.0866667	0.446416	0.161726	0.238473	0.304541		0.421481	-0.28469	0.0660683
AT1G07320_1	-0.508148	-0.0866667	0.437886	0.156132	0.219783	0.283732		0.421481	-0.281754	0.0639487
AT1G07320_4	-0.508148	-0.0866667	0.456491	0.156025	0.589176	0.768556		0.421481	-0.300466	0.17938
AT1G07350_2	0.114359	-0.498553	0.395667	0.677256	0.568836	0.344782		-0.612912	0.28159	-0.224054
AT1G07360_1	-2.05682	0.359206	0.251068	0.267378	1.02984	-0.642041		2.41602	0.01631	-1.67189
AT1G07390_2	0.793721	-0.651111	0.489171	0.513024	1.79826	-0.254706		-1.44483	0.0238531	-2.05297
AT1G07420_1	-0.31	-0.44939	0.536611	0.640526	0.321493	-0.122632		-0.13939	0.103914	-0.444124
AT1G07420_2	0.476788	0.457336	0.578455	0.700468	0.321493	-0.122632		-0.0194528	0.122013	-0.444124
AT1G07430_1	-1.35146	-0.756329	0.185773	0.348388	0.169775	0.259291		0.595131	0.162615	0.089516
AT1G07440_2	0.680937	0.353125	0.610728	0.729397	0.875789	0.588123		-0.327812	0.118669	-0.287666
AT1G07470_1	1.50553	1.05778	0.630153	0.151955	0.287011	-0.10171		-0.447743	-0.478198	-0.388721
AT1G07480_1	-0.81543	0.370063	0.119341	0.25317	0.213978	1.18412		1.18549	0.133829	0.970145
AT1G07480_2	-0.988439	0.169881	0.119341	0.25317	0.213978	1.18412		1.15832	0.133829	0.970145
AT1G07510_1	-0.25636	-0.2981	0.123804	0.235981	1.34328	-0.789391		-0.0417398	0.112177	-2.13267
AT1G07530_1	-1.10988	-0.498263	0.550742	0.173047	0.638296	0.0598086		0.611617	-0.377695	-0.578487
AT1G07570_1	2.35552	0.358052	-0.0112206	0.038933	0.293814	1.7599		-1.99747	0.0501536	1.46608
AT1G07570_2	0.627956	0.392764	-0.0112206	0.038933	0.293814	1.77553		-0.235192	0.0501536	1.48172
AT1G07620_1	0.250102	0.0424299	0.456399	0.420161	-0.562346	NA		-0.207672	-0.0362382	0.562346
AT1G07630_1	1.36685	1.00686	0.502196	0.494109	0.196791	0.031466		-0.359987	-0.00808733	-0.165325
AT1G07640_1	0.179362	1.41481	0.188599	0.553772	0.551406	0.167323		1.23545	0.365173	-0.384083
AT1G07640_2	-2.35	NA	0.19964	0.700273	0.551406	0.167323		2.35	0.500633	-0.384083
AT1G07640_3	NA	NA	0.162191	0.700273	0.551406	0.167323		0	0.538082	-0.384083
AT1G07650_1	0.0926446	-1.44074	0.0233924	-0.0939279	0.931815	0.68901		-1.53339	-0.11732	-0.242805
AT1G07660_1	0.397778	1.48616	-0.395962	-0.0342949	-0.345333	-1.47299		1.08838	0.361667	-1.12766
AT1G07660_2	0.397778	1.48616	-0.300077	-0.261762	-0.345333	-1.47299		1.08838	0.0383142	-1.12766
AT1G07670_1	-1.58783	-1.06969	0.272396	0.243876	1.93027	0.785628		0.518135	-0.0285205	-1.14464
AT1G07700_3	0.790056	0.177923	0.152049	-0.304608	-0.0886087	0.555333		-0.612134	-0.456657	0.643942
AT1G07700_2	0.819638	0.266088	-0.103992	-0.0453099	0.0554286	-0.18467		-0.553551	0.0586823	-0.240098
AT1G07700_1	1.46578	1.15216	0.0012459	-0.293328	-0.0886087	0.555333		-0.313618	-0.294574	0.643942
AT1G07705_1	0.249755	-0.0457273	0.274627	0.336065	0.763063	-0.140907		-0.295482	0.0614379	-0.90397
AT1G07705_2	0.249755	-0.0457273	0.380786	0.239781	0.583878	0.967426		-0.295482	-0.141004	0.383549
AT1G07720_1	1.54	0.893256	0.226254	0.340204	0.134019	-1.38026		-0.646744	0.113951	-1.51428
AT1G07745_2	0.0350139	-1.36668	0.681867	0.213682	1.07269	0.448211		-1.40169	-0.468185	-0.624484
AT1G07750_1	1.86684	-0.852766	0.980685	0.787187	-0.26896	-0.241832		-2.71961	-0.193498	0.0271283
AT1G07770_1	2.15092	-1.48421	0.834186	1.18501	0.387626	-1.30213		-3.63513	0.350827	-1.68976
AT1G07770_2	2.1474	-1.59247	0.834186	1.18501	0.387626	-1.30213		-3.73986	0.350827	-1.68976
AT1G07780_5	0.525569	-0.730645	0.156571	0.180197	-0.654565	-0.291087		-1.25621	0.0236261	0.363478
AT1G07780_2	-0.464321	-1.05594	0.156571	0.180197	-1.18917	0.127949		-0.59162	0.0236261	1.31712
AT1G07780_3	0.529364	-0.431407	0.156571	0.180197	-1.18917	0.127949		-0.960771	0.0236261	1.31712
AT1G07780_4	0.529364	-0.431407	0.079894	-0.165393	-0.311685	0.778964		-0.960771	-0.245287	1.09065
AT1G07780_1	0.25619	-0.749449	0.156571	0.180197	-1.18917	0.127949		-1.00564	0.0236261	1.31712
AT1G07810_1	0.252258	0.563445	0.408627	0.263556	-2.05047	-0.548079		0.311187	-0.145071	1.50239
AT1G07820_2	-1.22378	0.920656	-0.818878	-0.121955	-0.235081	-1.62537		2.14444	0.696923	-1.39029
AT1G07820_1	-0.303	1.00697	-0.818878	-0.121955	-0.235081	-1.62537		1.30997	0.696923	-1.39029
AT1G07830_1	-0.801477	1.27	1.332	0.434637	0.551023	1.46446		2.07148	-0.897368	0.913438
AT1G07840_1	1.7625	0.854316	-0.118721	-0.0474634	-0.160699	0.664562		-0.908184	0.0712577	0.825262
AT1G07840_3	1.7625	0.854316	-0.350282	-0.166204	0.793808	0.806483		-0.908184	0.184078	0.0126751
AT1G07840_2	1.92852	-0.258466	-0.118721	-0.0474634	-0.160699	0.664562		-2.18699	0.0712577	0.825262
AT1G07870_2	-0.894772	-1.41347	0.484821	0.0587949	1.61269	0.269596		-0.518703	-0.426026	-1.3431
AT1G07870_1	-0.816952	-1.41347	0.411541	0.0234984	0.388033	-0.638525		-0.596523	-0.388042	-1.02656
AT1G07890_1	0.254571	-0.425333	0.0130544	0.18251	-0.13413	-0.239614		-0.679905	0.169456	-0.105483
AT1G07890_6	0.254571	-0.425333	0.00613333	0.166373	0.102089	-0.208294		-0.679905	0.16024	-0.310382
AT1G07890_2	-0.0276172	-0.0416872	0.0130544	0.18251	-0.13413	-0.239614		-0.0140701	0.169456	-0.105483
AT1G07890_4	-0.0980081	-0.0323577	0.0130544	0.18251	-0.13413	-0.239614		0.0656504	0.169456	-0.105483
AT1G07890_5	-0.0400662	0.0229139	0.0130544	0.18251	-0.13413	-0.239614		0.0629801	0.169456	-0.105483
AT1G07890_7	-0.0427273	0.0365584	0.0130544	0.18251	-0.13413	-0.239614		0.0792857	0.169456	-0.105483
AT1G07890_8	0.14021	0.170909	0.0130544	0.18251	-0.13413	-0.239614		0.0306993	0.169456	-0.105483
AT1G07910_1	0.310462	1.47806	0.429407	0.547256	-0.32269	0.183005		1.1676	0.117849	0.505695
AT1G07910_2	0.138571	0.788222	0.429407	0.547256	-0.32269	0.183005		0.649651	0.117849	0.505695
AT1G07920_1	0.787313	0.491899	0.0448148	0.66623	0.812239	-0.261162		-0.295415	0.621415	-1.0734
AT1G07930_1	1.02042	1.65444	0.166852	0.355496	-0.906384	-0.491748		0.634028	0.188644	0.414635
AT1G07930_2	1.02042	1.65444	0.0191421	0.395934	-0.906384	-0.491748		0.634028	0.376792	0.414635
AT1G07940_2	0.15034	-0.598864	0.469222	0.375763	-0.876534	-0.625231		-0.749204	-0.0934593	0.251303
AT1G07940_1	-0.239437	-0.688718	0.469222	0.375763	-0.876534	-0.625231		-0.449281	-0.0934593	0.251303
AT1G07960_1	0.407234	0.221474	-0.340734	0.0425823	-0.204783	0.128622		-0.18576	0.383316	0.333405
AT1G07960_3	0.490787	0.198925	-0.340734	0.0425823	-0.175714	0.128622		-0.291862	0.383316	0.304337
AT1G07960_2	-0.565	0.222102	-0.340734	0.0425823	-0.204783	0.128622		0.787102	0.383316	0.333405
AT1G07970_1	-0.0998246	-0.118696	0.711196	0.670833	-1.3594	0.0617778		-0.0188711	-0.0403622	1.42118
AT1G07990_1	-0.079188	1.46665	0.378688	0.161897	0.428917	-0.420474		1.54584	-0.216791	-0.849391
AT1G08000_2	-0.94407	-1.29652	0.745505	0.120222	-0.00764706	-1.56		-0.352449	-0.625283	-1.55235
AT1G08000_1	-1.41747	1.4725	0.745505	0.120222	-0.00764706	-1.56		2.88997	-0.625283	-1.55235
AT1G08010_1	1.23743	1.31161	-0.512838	0.658253	-0.921878	-1.48174		0.0741756	1.17109	-0.559861
AT1G08040_2	1.57179	-0.303957	0.265679	0.358994	0.0987629	-0.620408		-1.87575	0.0933157	-0.719171
AT1G08040_1	1.61674	-0.317923	0.265679	0.358994	0.0987629	-0.620408		-1.93466	0.0933157	-0.719171
AT1G08050_1	-0.102211	-0.572289	0.358225	0.504185	0.35425	-0.961029		-0.470079	0.14596	-1.31528
AT1G08060_1	-0.198007	-0.425267	0.555725	0.477839	0.183052	-0.525924		-0.22726	-0.077886	-0.708976
AT1G08110_3	0.13775	-1.08547	0.200573	0.190986	0.630627	1.10927		-1.22322	-0.00958781	0.478647
AT1G08110_1	0.0464583	-0.786703	0.200573	0.190986	0.628392	1.10927		-0.833162	-0.00958781	0.480883
AT1G08110_4	1.83956	-2.18351	0.395668	0.132549	0.630627	1.10927		-4.02307	-0.263119	0.478647
AT1G08110_2	1.51944	-0.656534	0.200573	0.190986	0.628392	1.10927		-2.17597	-0.00958781	0.480883
AT1G08130_1	2.22187	1.27	0.619327	0.254854	1.66836	1.27		-0.951875	-0.364473	-0.398361
AT1G08190_1	-0.384865	-0.120355	0.387129	0.396191	1.03337	-0.579795		0.26451	0.00906162	-1.61316
AT1G08200_1	0.673333	1.17063	0.336838	0.297359	0.997797	-0.302678		0.497298	-0.0394786	-1.30048
AT1G08290_1	-2.30871	-1.87	0.600657	0.351806	1.59333	-0.169261		0.43871	-0.248851	-1.76259
AT1G08315_1	1.89698	-1.11407	0.284169	0.294553	1.85673	0.0223188		-3.01106	0.0103838	-1.83441
AT1G08350_1	-0.344613	0.389655	0.336617	0.147785	1.27	-1.87		0.734268	-0.188832	-3.14
AT1G08350_2	-1.43487	1.27	0.330133	0.290584	1.27	-1.87		2.70487	-0.0395498	-3.14
AT1G08360_1	0.0184	-2.745	0.863625	0.332401	-0.271329	0.334567		-2.7634	-0.531225	0.605897
AT1G08370_1	0.925246	0.9577	1.09646	0.321302	0.821593	0.952848		0.0324541	-0.775159	0.131255
AT1G08380_1	-1.62867	-1.67745	-0.130307	0.0578014	1.11728	-0.312241		-0.0487801	0.188109	-1.42952
AT1G08410_1	1.08212	2.12375	0.544397	0.448534	0.978955	-1.72724		1.04163	-0.0958623	-2.7062
AT1G08420_2	0.223435	-0.351236	0.493491	0.281036	-0.912172	-0.846018		-0.574671	-0.212455	0.0661543
AT1G08420_1	1.20261	-0.912134	0.497203	0.285581	-1.38047	-0.94916		-2.11474	-0.211622	0.431308
AT1G08450_3	-1.7808	-0.395833	-0.115642	-0.117833	-0.333476	-0.979078		1.38497	-0.00219167	-0.645601
AT1G08460_1	2.05983	-0.325738	0.950558	0.576333	0.6889	0.308816		-2.38557	-0.374225	-0.380084
AT1G08465_1	0.0710769	-0.322963	0.482339	0.572477	-1.33495	0.608947		-0.39404	0.0901377	1.94389
AT1G08480_1	-2.31217	-2.42205	0.347668	0.321822	1.93104	-0.24505		-0.109872	-0.0258458	-2.17609
AT1G08490_1	1.24068	0.6032	0.545011	0.76056	-0.746314	0.292644		-0.637482	0.215549	1.03896
AT1G08510_1	-0.931407	0.112933	0.12619	0.10615	0.048991	-0.378699		1.04434	-0.0200404	-0.42769
AT1G08520_1	-0.0566087	-0.833723	0.367271	0.387162	0.372	0.272308		-0.777115	0.0198906	-0.0996923
AT1G08540_1	0.450133	-1.46045	0.219169	0.329217	0.261985	2.39746		-1.91058	0.110048	2.13548
AT1G08550_1	-0.203367	-0.78255	0.391771	0.134928	-0.227909	0.756712		-0.579183	-0.256843	0.984621
AT1G08550_2	-0.182067	-0.156565	0.391771	0.134928	-0.227909	0.756712		0.0255018	-0.256843	0.984621
AT1G08570_3	-0.407385	0.178082	-0.00297753	0.415449	0.16076	0.343471		0.585468	0.418427	0.182711
AT1G08570_1	-0.276111	0.300833	-0.122621	0.251425	0.15782	0.347676		0.576944	0.374046	0.189856
AT1G08570_2	-0.276111	0.300833	-0.0330476	0.326952	0.15782	0.347676		0.576944	0.36	0.189856
AT1G08570_4	-0.433578	-0.0264537	-0.00297753	0.415449	0.16076	0.343471		0.407125	0.418427	0.182711
AT1G08580_1	-2.12588	NA	-0.535	-0.27243	0.0787302	-0.810909		2.12588	0.26257	-0.889639
AT1G08600_1	0.09296	0.394916	0.165043	0.0634662	0.13958	-1.32904		0.301956	-0.101577	-1.46862
AT1G08600_2	0.0976113	0.40417	0.104699	0.0341961	0.13958	-1.32904		0.306559	-0.0705029	-1.46862
AT1G08600_3	0.0354545	0.46355	0.104699	0.0341961	0.13958	-1.32904		0.428095	-0.0705029	-1.46862
AT1G08600_4	0.09296	0.394916	0.104699	0.0341961	0.13958	-1.32904		0.301956	-0.0705029	-1.46862
AT1G08620_2	0.717051	-0.0452033	0.461578	0.205966	0.449481	-0.545057		-0.762255	-0.255612	-0.994538
AT1G08620_1	1.3071	-0.344071	0.461578	0.205966	0.449481	-0.401592		-1.65117	-0.255612	-0.851073
AT1G08640_1	0.898723	0.462432	0.271661	0.3521	-0.322096	-0.999585		-0.436291	0.0804394	-0.677488
AT1G08650_2	-1.47484	1.56731	0.211324	0.2216	-0.370433	-0.222952		3.04215	0.0102768	0.147481
AT1G08650_1	-1.47484	1.5792	0.155088	0.239848	-0.250731	-0.109911		3.05404	0.0847602	0.14082
AT1G08660_2	-0.376053	1.39388	0.622092	0.50857	0.171992	0.191243		1.76993	-0.113522	0.0192503
AT1G08680_4	0.338138	0.579463	0.373742	0.208398	0.45361	-0.63956		0.241325	-0.165344	-1.09317
AT1G08680_1	0.338138	0.579463	0.378154	0.204903	0.66031	-0.798355		0.241325	-0.17325	-1.45867
AT1G08680_2	0.338138	0.579463	0.376389	0.204457	0.66031	-0.798355		0.241325	-0.171933	-1.45867
AT1G08680_3	0.338138	0.579463	0.505044	0.240006	0.66031	-0.798355		0.241325	-0.265038	-1.45867
AT1G08710_1	-2.43966	-2.4461	0.0342803	-0.792003	-0.217759	0.112316		-0.00644652	-0.826283	0.330075
AT1G08720_1	-0.893898	-0.598136	0.459333	0.380104	1.32505	0.404791		0.295763	-0.0792288	-0.920255
AT1G08750_1	1.48717	-0.336074	0.797941	0.305523	1.0312	0.787887		-1.82324	-0.492418	-0.243313
AT1G08750_3	1.28553	0.00485149	0.797941	0.305523	1.0312	0.787887		-1.28068	-0.492418	-0.243313
AT1G08750_2	1.10615	-0.201711	0.797941	0.305523	1.0312	0.787887		-1.30786	-0.492418	-0.243313
AT1G08760_1	0.505	-0.613458	-0.169006	0.0776231	0.0832836	-0.80931		-1.11846	0.246629	-0.892594
AT1G08780_1	-1.18796	-0.576316	-1.4249	-1.19184	2.42755	0.377011		0.611647	0.233056	-2.05053
AT1G08800_1	-0.302627	0.413883	0.498271	0.101301	0.147988	-0.837153		0.716511	-0.39697	-0.985141
AT1G08800_2	0.0691855	0.480592	0.498271	0.101301	0.147988	-0.837153		0.411407	-0.39697	-0.985141
AT1G08820_1	1.04193	0.359472	0.542902	-0.162214	0.0484889	-0.259227		-0.682455	-0.705116	-0.307716
AT1G08820_2	0.708212	0.0313125	0.542902	-0.162214	0.0484889	-0.259227		-0.676899	-0.705116	-0.307716
AT1G08830_1	0.338148	0.476531	0.425861	0.492462	0.899008	0.539577		0.138382	0.0666013	-0.359431
AT1G08830_2	-0.186962	0.663373	0.425861	0.492462	0.899008	0.539577		0.850336	0.0666013	-0.359431
AT1G08840_2	NA	-1.87	0.635325	0.244738	0.176446	-0.231739		-1.87	-0.390587	-0.408185
AT1G08880_1	1.27	0.984889	-0.504892	-0.421561	0.935872	1.58679		-0.285111	0.0833306	0.650921
AT1G08920_1	-0.114957	0.655714	0.347247	0.265711	0.220159	-0.194692		0.770672	-0.0815357	-0.414851
AT1G08920_2	-0.114957	0.655714	0.367315	0.301025	0.220159	-0.194692		0.770672	-0.0662901	-0.414851
AT1G08930_1	-1.14151	-1.08485	-0.170818	-0.156425	-0.564726	-1.09032		0.0566579	0.014393	-0.525594
AT1G08930_2	-1.14151	-1.08485	-0.170818	-0.156425	-0.55099	-1.07876		0.0566579	0.014393	-0.527772
AT1G08960_1	0.413333	-0.113673	-0.036176	0.708413	1.21371	0.299856		-0.527007	0.744589	-0.913856
AT1G08970_1	0.626939	0.934423	0.428175	1.0282	-0.512893	-1.00527		0.307484	0.600021	-0.492373
AT1G08970_3	0.626939	0.934423	0.428175	1.0282	-0.740741	-0.570356		0.307484	0.600021	0.170385
AT1G08970_2	0.626939	0.934423	0.428175	1.0282	-0.359923	-0.163659		0.307484	0.600021	0.196265
AT1G08970_4	0.158837	-0.64868	0.428175	1.0282	-0.359923	-0.163659		-0.807516	0.600021	0.196265
AT1G09020_1	-0.0541558	0.102602	0.251565	0.161592	0.0803604	0.624247		0.156758	-0.0899722	0.543886
AT1G09040_1	0.507704	2.02277	1.04361	0.729566	0.528481	-2.20455		1.51506	-0.314048	-2.73303
AT1G09060_1	0.864583	2.83771	0.237953	0.0303591	1.51196	0.723245		1.97312	-0.207594	-0.788713
AT1G09060_3	0.0396203	1.60038	0.251446	0.072278	1.51196	0.723245		1.56076	-0.179168	-0.788713
AT1G09060_2	0.166216	2.24189	0.237953	0.0303591	1.51196	0.723245		2.07568	-0.207594	-0.788713
AT1G09070_1	-0.14	-1.45017	-0.148021	0.114728	0.242952	-0.300352		-1.31017	0.262749	-0.543304
AT1G09100_1	-0.8168	NA	0.390026	0.49699	2.3986	-0.811014		0.8168	0.106964	-3.20961
AT1G09130_1	-0.491579	1.37128	0.428215	0.613927	-1.2215	-0.000846906		1.86286	0.185712	1.22066
AT1G09130_3	-1.15305	1.37128	0.287534	0.597143	-1.87598	-0.15669		2.52433	0.309609	1.71929
AT1G09140_1	0.667176	0.252672	0.127336	0.0855638	-0.0684266	-0.554216		-0.414504	-0.041772	-0.485789
AT1G09140_2	0.667176	0.252672	0.0958625	0.0108949	-0.0880606	-0.131861		-0.414504	-0.0849676	-0.0438002
AT1G09150_1	-0.167771	1.58655	0.439462	-0.10737	0.0918868	0.526471		1.75432	-0.546832	0.434584
AT1G09160_1	0.509361	-0.0574429	0.676333	0.360952	-0.349478	-1.10305		-0.566804	-0.315381	-0.753574
AT1G09160_2	0.55812	-0.0475107	0.676333	0.360952	-0.023758	-1.03985		-0.60563	-0.315381	-1.01609
AT1G09195_1	0.453562	1.36571	0.464049	-0.175469	0.404853	0.800573		0.912152	-0.639518	0.395721
AT1G09210_1	0.477826	2.24258	0.22378	0.168987	0.593816	0.132634		1.76475	-0.0547931	-0.461183
AT1G09250_1	-0.148983	-0.54776	-0.0977885	0.458864	0.354923	1.39867		-0.398777	0.556652	1.04374
AT1G09270_1	-1.32667	-0.703889	0.27766	0.365303	-0.168377	-0.717886		0.622778	0.0876432	-0.54951
AT1G09270_2	-1.32667	-0.703889	0.27766	0.365303	-0.710303	-0.810508		0.622778	0.0876432	-0.100205
AT1G09270_3	0.106928	0.157697	0.203666	0.347927	-0.168377	-0.717886		0.0507693	0.14426	-0.54951
AT1G09290_1	-2.28553	-0.510426	0.267072	-0.239648	1.594	1.27		1.77511	-0.506719	-0.324
AT1G09310_1	-2.30273	1.4725	-0.0492549	0.464489	0.585482	-1.16955		3.77523	0.513744	-1.75503
AT1G09320_1	-2.35	-0.595	0.210859	0.192936	0.409193	-0.727582		1.755	-0.0179225	-1.13678
AT1G09330_1	1.22407	0.708333	0.413588	0.569061	0.619538	-0.507607		-0.515741	0.155472	-1.12714
AT1G09340_1	0.392897	-0.291333	0.690477	0.710527	-0.176131	0.504041		-0.68423	0.0200499	0.680172
AT1G09350_1	2.12377	2.77444	0.398575	0.795241	2.06644	-1.08902		0.650671	0.396666	-3.15546
AT1G09390_1	1.09909	1.27	0.716934	0.507717	0.0270642	0.820635		0.170909	-0.209216	0.793571
AT1G09420_1	0.123505	-1.02164	0.342937	0.342706	0.574888	1.01662		-1.14514	-0.000230882	0.441737
AT1G09420_2	-0.460787	-0.366883	0.33155	0.342706	0.546433	0.992329		0.0939043	0.0111558	0.445896
AT1G09430_1	1.28852	1.06648	0.367373	-0.0175674	2.00304	1.13042		-0.222043	-0.38494	-0.872622
AT1G09530_1	0.703051	-0.0755056	0.828105	0.506469	-2.38097	1.46595		-0.778556	-0.321636	3.84691
AT1G09530_2	0.385	0.131741	0.828105	0.506469	-2.38097	1.46595		-0.253259	-0.321636	3.84691
AT1G09560_1	-1.336	1.30115	0.808545	0.625837	0.179018	1.03965		2.63715	-0.182708	0.860635
AT1G09570_1	0.271739	0.241422	0.471036	0.415142	0.0113333	-0.0341579		-0.0303171	-0.0558936	-0.0454912
AT1G09570_2	0.532205	0.940754	0.440857	0.325934	0.0113333	-0.0341579		0.408549	-0.114923	-0.0454912
AT1G09575_1	1.27	-0.271075	0.964032	0.0685764	0.607434	-0.213373		-1.54108	-0.895456	-0.820808
AT1G09590_1	0.988462	-1.79692	1.04713	0.826393	-0.505437	0.51451		-2.78538	-0.22074	1.01995
AT1G09620_1	0.0786897	0.0859322	0.920453	0.376256	0.950682	-0.403776		0.00724255	-0.544198	-1.35446
AT1G09640_1	1.39143	0.176387	0.643831	0.393309	-0.238222	-0.728849		-1.21504	-0.250522	-0.490627
AT1G09640_2	1.44586	-0.225862	0.408784	0.320338	-0.139085	-1.03523		-1.67172	-0.0884461	-0.896147
AT1G09645_1	0.785806	0.0506918	0.288754	0.178766	0.590518	-0.631172		-0.735115	-0.109988	-1.22169
AT1G09660_1	1.69404	-0.0690741	0.111105	0.52835	1.40109	-0.489912		-1.76312	0.417245	-1.891
AT1G09660_2	1.69404	-0.0690741	0.37505	0.505213	0.186036	0.163309		-1.76312	0.130162	-0.022727
AT1G09690_1	0.785814	1.16525	0.619477	0.761609	-1.01976	-1.87		0.379436	0.142132	-0.850237
AT1G09730_1	0.291736	1.56382	0.5924	0.279555	-0.74622	0.131189		1.27208	-0.312846	0.877408
AT1G09730_2	0.291736	1.56382	0.591803	0.272692	-0.731415	0.154066		1.27208	-0.319112	0.885482
AT1G09760_1	1.28771	0.984684	0.595921	0.878437	0.9299	-0.853465		-0.303027	0.282516	-1.78336
AT1G09770_1	1.20354	1.036	-0.0742168	0.118667	0.0750917	-0.311397		-0.16754	0.192884	-0.386489
AT1G09780_1	NA	1.0206	0.640463	0.624486	1.2625	-0.338152		1.0206	-0.0159769	-1.60065
AT1G09795_1	0.672963	2.43963	0.0226504	0.311523	0.107661	1.16725		1.76667	0.288872	1.05959
AT1G09800_1	-0.285217	0.759359	0.50173	0.193169	-2.35	0.960272		1.04458	-0.308562	3.31027
AT1G09810_1	-0.355481	-0.0987209	0.641617	0.536202	-0.680407	-1.4891		0.25676	-0.105415	-0.808693
AT1G09840_3	0.215225	0.824597	0.14969	0.21014	1.05295	-1.36463		0.609372	0.0604501	-2.41758
AT1G09840_2	-0.153636	-0.303333	0.14969	0.21014	1.05295	-1.36463		-0.149697	0.0604501	-2.41758
AT1G09840_1	-0.0392963	-0.149269	0.14969	0.21014	1.05295	-1.36463		-0.109973	0.0604501	-2.41758
AT1G09840_4	-0.078412	-0.295	0.14969	0.21014	1.05295	-1.36463		-0.216588	0.0604501	-2.41758
AT1G09840_5	0.569556	0.737386	0.14969	0.21014	1.05295	-1.36463		0.167829	0.0604501	-2.41758
AT1G09840_6	0.544913	0.724901	0.14969	0.21014	1.05295	-1.36463		0.179987	0.0604501	-2.41758
AT1G09850_1	-2.35	NA	0.561967	0.653157	1.36582	-1.15486		2.35	0.0911896	-2.52068
AT1G09870_1	1.5994	0.267571	0.349326	0.497201	1.2075	0.109429		-1.33183	0.147875	-1.09807
AT1G09920_1	0.685185	0.908176	0.0702245	-0.00566494	-0.493875	-0.242115		0.222991	-0.0758895	0.25176
AT1G09932_1	0.278659	-0.0484146	0.0517625	0.0259387	0.700304	0.864014		-0.327073	-0.0258238	0.163709
AT1G09932_2	0.275676	0.233135	0.089357	0.0542388	0.700304	0.864014		-0.0425405	-0.0351181	0.163709
AT1G09940_1	-0.603958	0.521711	0.294507	0.243914	0.2895	-0.115222		1.12567	-0.0505936	-0.404722
AT1G09950_1	NA	2.0476	-0.0234775	-0.126572	-0.18	-1.82453		2.0476	-0.103095	-1.64453
AT1G09960_1	-0.383704	1.45514	0.323352	0.6555	0.252642	-0.235683		1.83885	0.332149	-0.488325
AT1G09970_1	-0.0354878	1.46875	0.0294746	0.0552951	0.680038	-0.671925		1.50424	0.0258205	-1.35196
AT1G09970_2	-0.258791	2.26374	0.0295603	0.055726	0.22823	-0.79677		2.52253	0.0261656	-1.025
AT1G09980_1	0.427797	0.444356	0.72726	0.446778	0.0204545	0.208348		0.0165586	-0.280482	0.187894
AT1G09980_2	0.427797	0.444356	0.729252	0.449005	0.0204545	0.208348		0.0165586	-0.280246	0.187894
AT1G09995_1	1.38047	-0.0832456	0.410916	0.67367	1.25284	0.509361		-1.46371	0.262754	-0.74348
AT1G10020_1	1.76887	0.369572	0.572663	0.224628	-0.950491	-1.73391		-1.3993	-0.348034	-0.783419
AT1G10040_1	0.156826	0.544286	0.214051	0.419706	1.4563	1.13192		0.387459	0.205655	-0.32438
AT1G10040_2	0.156826	0.544286	0.214051	0.408324	1.4563	1.16482		0.387459	0.194273	-0.291477
AT1G10070_1	0.916532	0.244627	0.193213	0.0685176	1.08057	-0.218308		-0.671905	-0.124696	-1.29888
AT1G10070_2	1.58	-0.430135	0.193213	0.0685176	1.08057	-0.218308		-2.01014	-0.124696	-1.29888
AT1G10070_3	0.580819	0.384822	0.241567	0.0061651	1.08057	-0.218308		-0.195997	-0.235402	-1.29888
AT1G10090_1	0.256733	0.1825	0.328038	0.37285	0.0679032	0.869764		-0.074233	0.0448118	0.801861
AT1G10095_1	1.10933	-0.253647	1.00003	0.0914939	-0.534028	0.505417		-1.36297	-0.908533	1.03944
AT1G10120_1	0.856754	-0.0894017	-0.268797	0.210448	-1.83273	-1.15059		-0.946156	0.479245	0.682139
AT1G10130_1	1.47693	0.669589	0.72293	0.220973	0.225737	0.0590909		-0.807342	-0.501957	-0.166646
AT1G10140_1	1.27	-1.29	-0.348272	0.428565	0.445385	-1.085		-2.56	0.776838	-1.53038
AT1G10150_1	0.151358	-1.1704	0.462601	0.168982	-0.349935	0.22596		-1.32176	-0.293619	0.575896
AT1G10200_1	-1.74129	2.09	0.417469	0.366375	0.805889	-0.274262		3.83129	-0.0510947	-1.08015
AT1G10210_1	-1.6447	-0.26283	0.836155	-0.101744	-0.619487	1.00863		1.38187	-0.9379	1.62812
AT1G10210_2	0.149204	-0.0961832	0.836155	-0.101744	-0.619487	1.00863		-0.245387	-0.9379	1.62812
AT1G10240_1	0.620896	0.870333	0.55388	0.349245	-2.35	1.27		0.249438	-0.204635	3.62
AT1G10280_1	-0.615207	0.197692	0.0753363	0.790924	1.01793	-0.0862791		0.812899	0.715587	-1.10421
AT1G10290_1	-0.323657	0.419769	0.382726	0.228369	0.885675	0.169753		0.743426	-0.154356	-0.715922
AT1G10340_1	0.0153731	0.0301408	0.493685	0.256901	-0.203154	1.58591		0.0147677	-0.236783	1.78907
AT1G10350_1	-0.743191	0.635472	0.406135	0.0727156	1.16984	1.10284		1.37866	-0.333419	-0.0669993
AT1G10370_1	1.35827	0.593537	0.530775	0.637173	-0.323865	-1.60252		-0.76473	0.106398	-1.27865
AT1G10390_2	0.155531	0.529899	0.336795	0.187803	-0.972311	-0.280791		0.374368	-0.148992	0.69152
AT1G10390_1	0.0663187	0.497215	0.336795	0.187803	-0.972311	-0.280791		0.430897	-0.148992	0.69152
AT1G10410_1	0.0713636	0.0298052	0.364024	0.250939	1.40034	0.359852		-0.0415584	-0.113085	-1.04049
AT1G10430_1	-0.3188	0.496557	0.933758	0.198504	-0.549659	-1.21357		0.815357	-0.735254	-0.663916
AT1G10450_1	-0.173113	-0.718148	0.716813	0.19684	-0.667873	-1.31791		-0.545036	-0.519973	-0.650038
AT1G10470_1	1.27	-1.18184	0.444449	0.133017	0.989852	-0.200678		-2.45184	-0.311432	-1.19053
AT1G10490_1	-0.52913	-0.202941	0.586134	0.157888	1.27	-1.15992		0.326189	-0.428246	-2.42992
AT1G10500_1	-2.335	-1.27908	0.168308	0.470918	0.2536	-0.985349		1.05592	0.30261	-1.23895
AT1G10510_1	0.206154	-0.06	0.261571	0.314664	-0.15592	-0.396176		-0.266154	0.0530922	-0.240257
AT1G10522_2	-0.680952	-0.295441	1.19071	-0.80732	-2.35	-1.96303		0.385511	-1.99803	0.386966
AT1G10522_1	-0.930728	-0.427488	1.19071	-0.80732	-2.35	-1.96303		0.50324	-1.99803	0.386966
AT1G10570_2	-1.57852	-1.351	0.479906	0.211172	2.99761	0.739096		0.227519	-0.268734	-2.25851
AT1G10570_1	-1.57852	-1.53875	0.480041	0.211584	2.99761	0.739096		0.0397685	-0.268457	-2.25851
AT1G10580_1	-0.0851389	-0.191944	0.188283	-0.10785	-0.526278	-1.26953		-0.106806	-0.296133	-0.743247
AT1G10590_1	0.231571	-1.62698	0.344619	0.451643	0.294116	0.166629		-1.85855	0.107024	-0.127487
AT1G10590_3	-0.311379	-1.79149	0.412662	0.442641	0.264935	0.135267		-1.48011	0.0299784	-0.129667
AT1G10590_2	0.160676	-1.64404	0.344619	0.451643	0.264935	0.135267		-1.80471	0.107024	-0.129667
AT1G10600_2	1.61695	-0.186131	0.37008	0.938064	0.793831	-0.125		-1.80308	0.567984	-0.918831
AT1G10600_3	0.18377	-0.661311	0.797504	0.461744	0.793831	-0.125		-0.845082	-0.335759	-0.918831
AT1G10610_1	-1.51197	0.360166	0.390391	0.181017	0.692607	-1.14714		1.87213	-0.209373	-1.83975
AT1G10630_1	2.01266	2.13041	0.489524	-0.0412707	0.409286	0.464334		0.117753	-0.530795	0.0550487
AT1G10660_2	-1.21494	0.118517	0.440991	0.68895	0.791244	1.82407		1.33345	0.247959	1.03283
AT1G10660_1	-0.974061	0.266805	0.440991	0.68895	0.791244	1.82407		1.24087	0.247959	1.03283
AT1G10660_3	-1.19628	0.118517	0.440991	0.68895	0.791244	1.82407		1.3148	0.247959	1.03283
AT1G10660_4	-1.1544	0.195889	0.440991	0.68895	0.791244	1.82407		1.35029	0.247959	1.03283
AT1G10670_3	-0.728608	-1.41192	0.357683	0.450108	-0.248889	-1.25034		-0.683315	0.0924249	-1.00145
AT1G10670_4	-0.524205	-1.68607	0.304802	0.475714	-0.242903	-0.824366		-1.16186	0.170912	-0.581463
AT1G10670_1	-0.728608	-1.41192	0.304802	0.475714	-0.248889	-1.25034		-0.683315	0.170912	-1.00145
AT1G10670_2	0.89372	-0.867136	0.304802	0.475714	-0.248889	-1.25034		-1.76086	0.170912	-1.00145
AT1G10690_1	-0.33619	-0.411176	0.617229	1.185	-0.313657	-0.784589		-0.074986	0.567771	-0.470932
AT1G10700_1	-1.30187	-1.4594	0.48727	0.519596	1.83079	-0.510205		-0.157525	0.0323259	-2.341
AT1G10740_1	-1.80351	-1.52988	0.245053	0.512749	-0.362394	0.248333		0.273628	0.267697	0.610728
AT1G10740_2	-1.80351	-1.52988	0.17298	0.620426	0.525381	-0.16447		0.273628	0.447446	-0.689852
AT1G10760_1	0.552941	-0.112222	0.313075	0.247037	0.471534	0.0529197		-0.665163	-0.0660385	-0.418614
AT1G10820_2	1.99472	0.711222	0.81121	0.515199	0.432039	0.242155		-1.2835	-0.296011	-0.189884
AT1G10820_1	1.99472	0.711222	0.795222	0.468462	0.432039	0.242155		-1.2835	-0.32676	-0.189884
AT1G10840_2	0.146319	0.450732	0.132577	0.586161	-0.235052	-0.0515847		0.304413	0.453584	0.183467
AT1G10840_1	0.281206	-0.289193	0.140851	0.553132	-0.235052	-0.0515847		-0.570398	0.41228	0.183467
AT1G10865_2	-0.15614	0.803684	-0.146056	-0.373667	1.75429	0.371		0.959825	-0.227611	-1.38329
AT1G10865_1	-0.15614	0.777778	-0.00361111	-0.45875	2.01817	0.646522		0.933918	-0.455139	-1.37165
AT1G10870_1	-0.54624	-0.31656	0.260482	0.313384	-0.0773988	-0.457059		0.22968	0.0529018	-0.37966
AT1G10890_1	0.396048	-0.153593	-0.835467	-0.610371	-0.01277	0.176592		-0.549641	0.225096	0.189362
AT1G10900_1	1.04213	-1.32129	0.256467	0.264599	0.681263	1.27		-2.36341	0.00813232	0.588737
AT1G10920_2	-0.208322	0.112534	0.1577	0.174098	-1.22625	-1.50496		0.320855	0.0163976	-0.278709
AT1G10920_1	-0.0538742	0.0704271	0.1577	0.174098	-1.22625	-1.50496		0.124301	0.0163976	-0.278709
AT1G10940_1	-0.544269	-0.00557003	-0.0912637	-0.159451	-0.619077	-0.811245		0.538699	-0.0681868	-0.192168
AT1G10940_2	-0.544269	-0.00557003	-0.0855824	-0.186756	-0.673502	-0.69308		0.538699	-0.101174	-0.0195782
AT1G10950_1	0.111702	-0.131589	0.449576	0.239914	-0.336574	-1.02859		-0.243291	-0.209662	-0.692016
AT1G10960_1	-1.4832	1.27	0.692913	0.723696	NA	-1.87		2.7532	0.0307836	-1.87
AT1G11000_1	0.002	1.27	0.496927	0.683285	-0.486833	0.298627		1.268	0.186359	0.785461
AT1G11020_1	1.62015	0.510058	0.798105	0.125814	-0.349407	-0.755122		-1.11009	-0.67229	-0.405715
AT1G11090_1	-1.45435	1.27	-0.211213	0.316869	-1.55413	-0.430263		2.72435	0.528082	1.12387
AT1G11130_1	NA	-1.87	0.858227	0.742052	0.486777	-1.87		-1.87	-0.116175	-2.35678
AT1G11170_1	1.59377	-0.130645	0.317516	0.153027	1.6271	1.27		-1.72441	-0.164489	-0.357097
AT1G11170_2	1.68767	0.506816	0.462914	0.431253	0.190293	-0.224005		-1.18085	-0.0316609	-0.414299
AT1G11180_1	0.537455	-0.223519	0.278481	0.128515	0.947564	-1.94077		-0.760973	-0.149966	-2.88833
AT1G11180_2	0.09	0.0628261	0.278481	0.128515	0.947564	-1.94077		-0.0271739	-0.149966	-2.88833
AT1G11200_1	1.53063	0.107538	0.177735	0.319976	0.839014	-0.0179348		-1.4231	0.142241	-0.856949
AT1G11210_1	0.558395	-0.589259	0.011521	-0.0902697	-0.111237	0.425176		-1.14765	-0.101791	0.536412
AT1G11240_1	0.936333	0.731042	0.202957	-0.985069	2.01458	0.845439		-0.205292	-1.18803	-1.16914
AT1G11260_1	-1.60508	-0.733077	-0.0264117	0.118897	0.888186	0.496304		0.872005	0.145309	-0.391882
AT1G11270_2	0.672112	0.502453	-0.0638954	0.756831	0.466087	1.11806		-0.169659	0.820726	0.651976
AT1G11270_3	0.672112	0.502453	-0.0481642	0.679324	0.147571	1.20755		-0.169659	0.727488	1.05998
AT1G11270_1	0.679448	0.509626	-0.0638954	0.756831	1.27	1.54		-0.169822	0.820726	0.27
AT1G11310_1	0.592629	0.852524	0.186661	0.0531107	0.653851	0.766959		0.259895	-0.13355	0.113109
AT1G11310_2	0.592629	0.852524	0.223516	0.0809865	0.17019	0.126931		0.259895	-0.14253	-0.043259
AT1G11330_2	1.84797	1.27	0.254578	0.608228	1.34788	1.30889		-0.577969	0.35365	-0.0389957
AT1G11330_1	1.84797	1.27	0.262499	0.608228	1.33183	-0.235143		-0.577969	0.345729	-1.56697
AT1G11360_1	-0.492391	-1.70825	-0.463559	-0.0364198	-0.471441	-0.676965		-1.21586	0.427139	-0.205523
AT1G11360_2	-0.492391	-1.70825	-0.463559	-0.0364198	-0.618507	-0.619712		-1.21586	0.427139	-0.001205
AT1G11360_3	-0.492391	-1.70825	-0.463559	-0.0364198	-0.275098	-0.084067		-1.21586	0.427139	0.191031
AT1G11360_4	-0.492391	-1.70825	-0.463559	-0.0364198	-0.475371	-0.550884		-1.21586	0.427139	-0.0755127
AT1G11380_1	-2.35	1.06429	-0.768865	-1.03326	0.13139	0.305349		3.41429	-0.264396	0.173958
AT1G11390_1	0.391842	0.14939	0.625816	0.541162	1.48801	1.31955		-0.242452	-0.0846543	-0.168468
AT1G11400_2	-0.635664	0.030828	0.3318	-0.477635	0.831841	0.38601		0.666492	-0.809435	-0.445831
AT1G11400_1	-0.635664	-0.027	0.3318	-0.477635	0.831841	0.38601		0.608664	-0.809435	-0.445831
AT1G11400_3	-0.850968	-0.961345	0.3318	-0.477635	0.831841	0.38601		-0.110377	-0.809435	-0.445831
AT1G11440_1	0.827759	0.596545	0.418697	0.346656	-0.259348	-1.2702		-0.231213	-0.0720408	-1.01085
AT1G11480_1	-0.368469	-0.462451	0.483087	0.258609	-0.890406	-0.17414		-0.0939821	-0.224478	0.716267
AT1G11480_2	-0.166389	-0.464089	0.479687	0.273486	-0.890406	-0.17414		-0.2977	-0.206201	0.716267
AT1G11530_1	0.611818	0.303673	1.00362	1.00579	-2.48487	0.241288		-0.308145	0.00216478	2.72616
AT1G11650_1	-2.25968	0.31029	0.593605	0.562378	-0.255909	-0.208333		2.56997	-0.0312269	0.0475758
AT1G11650_2	-2.25968	0.31029	0.507291	0.465837	-0.896043	-0.865909		2.56997	-0.0414532	0.0301344
AT1G11660_1	0.612054	-0.192474	0.48547	0.134812	1.09045	0.142353		-0.804528	-0.350658	-0.948102
AT1G11670_1	-1.50678	-3.1248	0.272324	0.154407	-0.501491	-2.123		-1.61802	-0.117917	-1.62151
AT1G11680_1	0.374352	-1.42143	1.06272	0.142673	-2.69286	-0.7605		-1.79578	-0.920051	1.93236
AT1G11700_1	-0.590235	1.27	0.485315	-0.547406	NA	1.27		1.86024	-1.03272	1.27
AT1G11710_1	1.46413	0.459684	-0.0496616	0.107651	0.908291	0.557836		-1.00445	0.157313	-0.350455
AT1G11720_1	1.43741	-0.296897	0.15894	0.215111	-1.09216	0.182544		-1.73431	0.0561713	1.2747
AT1G11750_1	-1.99182	1.01481	0.231268	0.721676	-0.104195	0.322585		3.00663	0.490408	0.42678
AT1G11750_2	-1.99182	1.01481	0.280353	0.740294	-0.216711	0.408728		3.00663	0.45994	0.625439
AT1G11755_1	0.2776	0.838019	0.441479	0.131401	0.679569	0.749834		0.560419	-0.310078	0.0702653
AT1G11760_1	1.8173	-1.1817	0.322228	0.362469	-0.153503	0.443781		-2.999	0.0402415	0.597284
AT1G11790_1	0.854934	-0.441916	0.955035	0.283977	-1.31199	0.882263		-1.29685	-0.671059	2.19425
AT1G11790_2	0.854934	-0.441916	1.02726	0.204333	-0.0804948	0.83541		-1.29685	-0.822926	0.915905
AT1G11820_1	0.458182	1.10287	0.899126	-0.0981341	0.848268	0.644066		0.644689	-0.99726	-0.204202
AT1G11840_5	1.36143	-0.1685	-0.0479542	0.202146	0.033726	-0.070045		-1.52993	0.2501	-0.103771
AT1G11840_2	1.36143	-0.1685	0.198286	0.225211	-0.540176	-0.125385		-1.52993	0.0269249	0.414791
AT1G11840_6	0.94236	-0.584217	0.1687	0.310784	-0.209664	-0.105099		-1.52658	0.142085	0.104565
AT1G11840_1	0.939053	0.633034	0.198286	0.225211	-0.540176	-0.125385		-0.306019	0.0269249	0.414791
AT1G11840_3	1.37667	0.352258	0.198286	0.225211	-0.645751	-0.213156		-1.02441	0.0269249	0.432595
AT1G11840_4	0.961882	0.662353	0.198286	0.225211	-0.645751	-0.213156		-0.299529	0.0269249	0.432595
AT1G11860_1	-0.408358	-0.95439	0.413293	0.471446	0.194677	0.142612		-0.546032	0.0581537	-0.0520655
AT1G11860_2	-0.313437	-0.897368	0.413293	0.471446	0.194677	0.142612		-0.583931	0.0581537	-0.0520655
AT1G11870_1	0.0479592	0.894348	0.34655	0.612736	1.55174	1.24571		0.846389	0.266185	-0.306025
AT1G11870_3	0.0479592	0.894348	0.454874	0.597024	0.187749	0.827963		0.846389	0.14215	0.640214
AT1G11870_2	0.0479592	0.894348	0.353192	0.597162	1.55174	1.24571		0.846389	0.24397	-0.306025
AT1G11880_1	0.624286	0.144658	0.235792	-0.180774	0.60381	0.204789		-0.479628	-0.416566	-0.399021
AT1G11890_1	0.449412	0.708803	0.382305	0.361796	0.465376	0.0497309		0.259392	-0.0205093	-0.415645
AT1G11905_1	0.336818	-1.23879	0.353346	0.672774	0.211018	-0.230536		-1.57561	0.319428	-0.441554
AT1G11910_1	-0.8332	-0.5956	0.0475411	0.0900986	-0.258511	-0.00241791		0.2376	0.0425575	0.256093
AT1G11930_1	-0.43451	0.875455	-0.349057	-0.36088	0.189119	-1.30541		1.30996	-0.0118228	-1.49453
AT1G11930_2	-0.43451	0.875455	-0.330247	-0.374446	0.374526	-0.772121		1.30996	-0.0441985	-1.14665
AT1G11940_1	-0.685556	-0.227978	0.744978	0.446427	NA	1.27		0.457578	-0.29855	1.27
AT1G11950_1	0.315441	0.425974	0.744403	0.438465	1.4101	0.441141		0.110533	-0.305938	-0.968955
AT1G11960_1	0.258967	-0.539946	0.216706	0.134272	0.489375	-1.57189		-0.798913	-0.0824334	-2.06126
AT1G12000_1	-0.0614286	0.407037	0.309467	0.288082	1.27	-0.371475		0.468466	-0.0213851	-1.64148
AT1G12050_1	0.503554	1.11174	0.756725	0.65761	0.310811	0.603507		0.608189	-0.0991148	0.292696
AT1G12090_1	-1.461	1.90818	0.062896	1.0302	-0.314286	-0.78618		3.36918	0.9673	-0.471894
AT1G12110_1	0.0157	NA	0.597219	0.572263	0.892275	0.338431		-0.0157	-0.0249563	-0.553843
AT1G12120_1	-0.388543	0.0867808	0.607556	0.28051	1.08823	-0.396514		0.475324	-0.327046	-1.48474
AT1G12220_2	-0.09	-1.49824	0.248708	0.351638	0.57307	0.202118		-1.40824	0.10293	-0.370952
AT1G12230_2	1.36966	0.941477	0.781464	0.674216	1.42446	-0.115057		-0.428182	-0.107248	-1.53952
AT1G12240_1	-0.619487	-0.350698	0.0818947	0.0761805	-0.56073	0.251228		0.26879	-0.00571429	0.811958
AT1G12244_1	-0.348154	0.814769	-0.16883	0.233292	-0.561875	-1.30529		1.16292	0.402122	-0.743419
AT1G12250_2	0.816019	-0.43056	0.683398	0.366409	0.500186	-0.985536		-1.24658	-0.316989	-1.48572
AT1G12290_2	0.702735	0.149788	0.238671	0.093753	0.460991	-0.370957		-0.552947	-0.144918	-0.831948
AT1G12310_1	-0.433472	0.511452	1.22148	-0.100624	-0.338319	0.418423		0.944924	-1.3221	0.756742
AT1G12350_1	1.20425	2.2021	0.285339	0.568743	0.394639	0.209813		0.997849	0.283404	-0.184826
AT1G12360_1	0.589558	0.341787	0.503425	0.0725687	0.913115	-0.188711		-0.24777	-0.430856	-1.10183
AT1G12380_1	1.44931	-0.231294	0.0387366	0.392266	-2.35	NA		-1.68061	0.353529	2.35
AT1G12400_1	0.921593	0.651557	1.67347	0.278657	-0.834286	0.000132743		-0.270036	-1.39481	0.834418
AT1G12410_1	2.80256	-0.111176	0.411071	-0.00119605	1.04471	0.647333		-2.91373	-0.412267	-0.397373
AT1G12420_1	-1.57905	-0.654695	0.294776	0.19633	-1.47129	0.00964286		0.924353	-0.098446	1.48094
AT1G12430_1	0.180718	0.757604	0.0704567	0.119314	-2.86608	-3.01961		0.576886	0.0488569	-0.153531
AT1G12430_2	0.180718	0.770609	0.0726748	0.119314	-2.86608	-3.01961		0.589891	0.0466388	-0.153531
AT1G12440_2	-0.377909	-0.271314	0.397475	0.393259	-0.547014	-0.314573		0.106595	-0.00421669	0.232441
AT1G12440_1	0.421867	-0.304391	0.397475	0.393259	-0.547014	-0.314573		-0.726258	-0.00421669	0.232441
AT1G12450_1	-0.442	0.078	0.890437	0.640406	1.27	NA		0.52	-0.250031	-1.27
AT1G12460_1	0.774891	0.293111	0.579276	0.614545	1.27	NA		-0.48178	0.0352699	-1.27
AT1G12470_1	-0.864744	-0.609359	0.42145	0.378138	-1.43897	-2.71629		0.255385	-0.0433123	-1.27731
AT1G12500_1	1.42632	1.27	0.908053	-0.00295322	-0.697304	-1.44727		-0.156316	-0.911006	-0.749964
AT1G12520_2	0.0394461	-0.239667	0.0958406	0.128711	0.613288	0.17		-0.279113	0.0328701	-0.443288
AT1G12520_3	-0.285383	-0.434902	0.209351	0.222622	0.613288	0.17		-0.149519	0.0132707	-0.443288
AT1G12550_1	NA	NA	0.908999	0.187726	-2.95279	-0.409762		0	-0.721272	2.54303
AT1G12580_1	-0.303669	-0.601044	0.187655	0.0125406	0.0307143	-0.742081		-0.297375	-0.175114	-0.772795
AT1G12610_1	0.854944	0.541885	-0.258567	0.102282	0.286387	-1.44738		-0.313059	0.360848	-1.73377
AT1G12620_1	0.321719	-0.236372	0.0413769	0.183343	1.00185	1.27		-0.55809	0.141966	0.268148
AT1G12640_1	0.556364	0.793556	1.41576	0.379137	-1.17884	0.368333		0.237192	-1.03662	1.54717
AT1G12650_2	1.27346	-3.03358	-0.841524	-0.352375	-0.242333	-0.786281		-4.30704	0.489148	-0.543948
AT1G12650_3	0.342785	-3.04554	-0.841524	-0.352375	-0.242333	-0.786281		-3.38833	0.489148	-0.543948
AT1G12650_4	0.342785	-3.04554	-0.841524	-0.352375	-0.37368	-0.775279		-3.38833	0.489148	-0.4016
AT1G12650_1	0.458947	-2.7694	-0.841524	-0.352375	-0.242333	-0.786281		-3.22835	0.489148	-0.543948
AT1G12680_1	1.45435	-0.0723574	0.444152	0.487627	1.106	-0.178545		-1.52671	0.0434749	-1.28455
AT1G12700_1	-0.942923	-1.52	0.0613488	0.0383178	0.566901	NA		-0.577077	-0.0230311	-0.566901
AT1G12710_1	-0.0174667	1.86117	0.58613	0.498152	0.663173	0.14929		1.87863	-0.0879786	-0.513883
AT1G12730_2	-0.212101	0.1419	0.162915	0.0664711	0.624146	-0.3468		0.354001	-0.0964437	-0.970946
AT1G12730_1	-1.14627	-0.5362	0.127074	0.110265	0.475277	0.0309942		0.610075	-0.0168092	-0.444282
AT1G12760_1	0.0944966	0.457561	0.229658	0.0212062	0.0275211	-0.793182		0.363064	-0.208452	-0.820703
AT1G12760_2	0.104007	0.43438	0.319793	0.050641	0.0275211	-0.793182		0.330374	-0.269152	-0.820703
AT1G12770_1	0.593911	0.0390347	0.513241	0.321377	-2.35	-1.87		-0.554877	-0.191864	0.48
AT1G12780_1	-0.158473	-0.857056	0.0593561	0.246506	0.0163918	-0.794274		-0.698583	0.18715	-0.810666
AT1G12790_1	0.8642	0.39	0.406109	0.323444	0.0908357	-0.185152		-0.4742	-0.0826645	-0.275987
AT1G12800_1	0.677795	0.465484	0.410041	0.247127	0.133258	-1.0858		-0.212311	-0.162914	-1.21906
AT1G12810_2	1.082	1.27	0.385614	-0.0893548	1.35734	0.624747		0.188	-0.474969	-0.73259
AT1G12810_1	1.082	1.27	0.725013	0.258934	1.35734	0.624747		0.188	-0.466079	-0.73259
AT1G12830_1	1.99422	1.84979	-0.107714	0.648384	1.01867	-0.0615584		-0.144425	0.756098	-1.08023
AT1G12840_1	-1.12306	0.522456	0.463348	0.416601	-0.856597	0.190741		1.64552	-0.0467471	1.04734
AT1G12860_1	0.739865	-0.812455	0.853476	-0.276314	-0.687077	-1.54974		-1.55232	-1.12979	-0.86266
AT1G12900_1	1.33	-1.2232	0.545017	0.57215	0.772125	-2.021		-2.5532	0.0271333	-2.79312
AT1G12900_3	0.254176	0.0213725	0.634824	0.612972	1.00024	-2.0826		-0.232803	-0.0218519	-3.08284
AT1G12900_2	-0.101118	0.0186545	0.791751	0.674413	1.00024	-2.0826		0.119773	-0.117338	-3.08284
AT1G12910_1	-0.208793	0.287556	0.891079	0.776438	1.93473	0.618557		0.496349	-0.114641	-1.31617
AT1G12920_1	-0.149018	-0.462742	0.326675	0.374675	1.27563	-1.87		-0.313724	0.0480002	-3.14563
AT1G12930_1	-1.7478	-0.739684	0.855962	0.243445	0.257838	0.0873643		1.00811	-0.612517	-0.170473
AT1G12970_1	2.04279	-1.13733	0.614558	0.0406476	0.386966	-0.836312		-3.18012	-0.573911	-1.22328
AT1G12990_1	-0.208679	-1.23246	0.874394	0.287201	0.592057	-0.253552		-1.02378	-0.587192	-0.845609
AT1G13000_1	0.992678	0.0929874	0.114685	0.0657631	0.633038	-0.429552		-0.899691	-0.0489218	-1.06259
AT1G13000_2	0.982207	0.952541	0.114685	0.0657631	0.633038	-0.429552		-0.0296659	-0.0489218	-1.06259
AT1G13020_1	-0.45939	0.908679	-0.0738009	-0.182377	0.256182	-0.0367717		1.36807	-0.108577	-0.292953
AT1G13050_2	1.00662	0.810511	2.24242	1.05915	1.27	-0.0657143		-0.196104	-1.18327	-1.33571
AT1G13050_1	0.222642	-0.214878	1.69523	0.971036	1.27	-0.0657143		-0.43752	-0.724196	-1.33571
AT1G13060_2	1.19327	0.0785586	0.871322	0.10816	-0.269519	0.0637984		-1.11471	-0.763162	0.333317
AT1G13060_1	2.522	0.383021	0.818221	0.187173	-0.269514	0.0614961		-2.13898	-0.631047	0.33101
AT1G13110_1	-2.12962	0.562	0.418957	0.286208	0.921667	-0.440333		2.69162	-0.132749	-1.362
AT1G13120_1	0.939635	0.426595	0.0433174	-0.186443	-0.484043	1.21765		-0.51304	-0.22976	1.70169
AT1G13160_1	NA	NA	0.0774639	-0.216362	0.961915	-2.54231		0	-0.293826	-3.50422
AT1G13170_2	0.461921	-0.768636	0.17832	0.0447622	-0.24975	-1.87		-1.23056	-0.133558	-1.62025
AT1G13170_1	0.461921	-0.768636	0.17832	0.0250239	-0.24975	-1.87		-1.23056	-0.153296	-1.62025
AT1G13180_1	0.508531	1.09264	0.478357	0.176627	0.597901	-0.277465		0.58411	-0.30173	-0.875365
AT1G13190_1	0.194747	0.220417	-0.134358	-0.591009	0.169926	0.634803		0.0256692	-0.456651	0.464877
AT1G13195_2	0.0628016	-0.622901	0.340526	0.348762	0.88879	-0.101194		-0.685703	0.00823623	-0.989984
AT1G13195_1	-0.883	-1.03054	0.397487	0.209854	0.88879	-0.101194		-0.147536	-0.187633	-0.989984
AT1G13210_1	1.12563	-0.659928	0.015119	0.046412	0.498327	1.03053		-1.78556	0.0312929	0.532205
AT1G13245_1	0.195	-1.04429	-0.0534127	0.400794	0.366399	-0.799085		-1.23929	0.454206	-1.16548
AT1G13260_1	1.50099	-0.0126389	0.176618	0.0204373	0.604262	-3.58423e-05		-1.51362	-0.156181	-0.604298
AT1G13270_1	1.27	-2.57769	0.646836	0.354891	1.31585	-1.23221		-3.84769	-0.291944	-2.54806
AT1G13280_1	-1.16444	-1.84114	0.826151	0.884505	0.884219	-0.48736		-0.676692	0.0583544	-1.37158
AT1G13320_3	0.0231765	-0.214535	0.493725	0.342552	-0.734706	-1.17355		-0.237711	-0.151173	-0.438846
AT1G13320_2	-0.068427	-0.248778	0.503961	0.407011	-0.409684	-0.913398		-0.180351	-0.0969499	-0.503714
AT1G13320_1	-0.068427	-0.248778	0.493725	0.342552	-0.812033	-1.26494		-0.180351	-0.151173	-0.452911
AT1G13340_1	0.441111	-0.208148	0.222255	0.237613	-0.171111	-0.350769		-0.649259	0.0153583	-0.179658
AT1G13360_1	0.298052	0.45	0.0143761	0.158274	0.197889	-0.895478		0.151948	0.143897	-1.09337
AT1G13390_2	0.848983	1.68691	-0.0566855	0.172806	-1.86635	-2.08979		0.83793	0.229492	-0.223443
AT1G13440_1	1.74385	-0.487797	0.446539	0.420796	-0.513866	-0.835451		-2.23164	-0.0257424	-0.321585
AT1G13440_2	1.74385	-0.487797	0.371854	0.343901	-0.513866	-0.835451		-2.23164	-0.0279528	-0.321585
AT1G13450_1	0.0623288	0.892824	0.729356	0.220644	-0.0981646	0.236959		0.830495	-0.508712	0.335123
AT1G13450_2	0.0623288	0.892824	0.755583	0.141059	-0.0981646	0.236959		0.830495	-0.614524	0.335123
AT1G13460_1	-0.120604	-0.0543038	0.147743	0.407394	1.27	-1.87		0.0663006	0.259651	-3.14
AT1G13460_2	-0.516776	-0.30665	0.147743	0.407394	1.27	-1.87		0.210125	0.259651	-3.14
AT1G13560_2	0.529201	0.499176	0.480989	0.368708	-0.0841042	-0.842365		-0.0300258	-0.112282	-0.758261
AT1G13560_1	0.367273	0.682994	0.52365	0.399683	-0.0841042	-0.842365		0.315721	-0.123967	-0.758261
AT1G13570_1	-1.33299	0.147559	0.819342	0.142641	0.14255	-0.198741		1.48055	-0.676701	-0.341292
AT1G13580_3	-2.01793	-0.513103	0.340771	-0.0623312	0.821361	0.850677		1.50483	-0.403103	0.0293167
AT1G13580_2	-1.24154	-0.513103	0.340771	-0.0623312	1.02819	0.881719		0.728435	-0.403103	-0.14647
AT1G13580_1	-1.24154	-0.513103	0.0506561	0.152096	1.02956	-0.0888344		0.728435	0.10144	-1.11839
AT1G13640_1	0.134781	0.336721	0.431367	0.41946	-0.27069	-0.465263		0.20194	-0.011906	-0.194574
AT1G13690_1	-3.15372	-2.43	-0.203412	0.485849	0.0620313	-0.704333		0.723721	0.68926	-0.766365
AT1G13730_1	-0.786119	0.0168085	0.653301	-0.786475	-0.798571	0.284902		0.802928	-1.43978	1.08347
AT1G13740_1	-1.72738	-1.59677	-0.271501	-0.0102374	-0.349763	1.98642		0.130614	0.261264	2.33618
AT1G13770_2	1.19147	1.03253	0.119911	0.824938	1.43578	-1.05688		-0.158937	0.705027	-2.49266
AT1G13780_1	-0.596087	0.673088	0.410449	0.0635146	0.643093	1.71654		1.26918	-0.346934	1.07345
AT1G13820_1	2.55714	0.805	0.149388	0.403312	1.27	-2.71923		-1.75214	0.253924	-3.98923
AT1G13860_3	0.64028	0.183454	0.771778	0.314446	0.126944	-0.191598		-0.456826	-0.457332	-0.318543
AT1G13860_2	0.691219	0.280215	0.818431	0.321594	0.482179	-0.0816429		-0.411004	-0.496837	-0.563822
AT1G13860_4	0.64028	0.183454	0.771778	0.314446	0.242151	-0.16087		-0.456826	-0.457332	-0.403021
AT1G13860_1	0.536371	0.183454	0.771778	0.314446	-0.440881	-0.186726		-0.352917	-0.457332	0.254155
AT1G13870_1	2.00286	2.32642	0.334077	-0.143211	-1.28082	-0.967302		0.323558	-0.477289	0.313522
AT1G13880_1	1.73403	0.4875	0.635237	0.122653	0.623293	-0.12698		-1.24653	-0.512584	-0.750273
AT1G13910_1	1.66877	1.27	0.428674	0.655397	-0.191842	-2.31857		-0.398769	0.226723	-2.12673
AT1G13930_2	1.27	1.93188	0.622329	0.0957692	-0.276074	-0.106522		0.661875	-0.52656	0.169552
AT1G13930_3	1.27	1.93188	0.622329	0.0957692	-0.276074	-0.106522		0.661875	-0.52656	0.169552
AT1G13930_1	1.27	1.93188	0.622329	0.0957692	-0.276074	-0.0250345		0.661875	-0.52656	0.25104
AT1G13950_1	-0.947059	-0.02	1.11492	0.73587	0.719588	1.4075		0.927059	-0.379052	0.687912
AT1G13960_2	-0.72072	-1.0167	0.507124	0.235755	0.0107059	0.0435862		-0.295977	-0.271369	0.0328803
AT1G13980_2	0.778729	0.00542105	0.80402	0.616855	1.3295	-0.176198		-0.773308	-0.187164	-1.5057
AT1G13980_1	0.743066	-0.0433484	0.80402	0.616855	1.41473	-0.129894		-0.786414	-0.187164	-1.54463
AT1G14000_1	1.34858	0.617211	0.611191	0.182294	0.777098	-0.370325		-0.73137	-0.428897	-1.14742
AT1G14010_1	1.69271	-0.145429	0.70867	0.0632383	1.01942	-0.800161		-1.83814	-0.645432	-1.81958
AT1G14020_1	-1.50277	0.951714	0.0714654	0.250352	1.34094	1.28506		2.45449	0.178886	-0.0558859
AT1G14030_1	1.06493	0.472881	0.449514	0.295829	2.62168	2.04134		-0.592046	-0.153686	-0.58034
AT1G14130_1	-0.329457	0.155474	0.546146	0.117001	0.548398	0.0416185		0.48493	-0.429144	-0.506779
AT1G14200_1	-0.955504	-1.69018	-0.241463	-0.395889	-0.268649	-1.02311		-0.73468	-0.154426	-0.754459
AT1G14250_1	1.11673	-2.07458	0.217998	0.0596339	0.7485	1.3525		-3.19131	-0.158364	0.604
AT1G14270_1	-1.085	1.07136	0.172127	0.41187	-0.36442	-0.141689		2.15636	0.239742	0.22273
AT1G14270_2	-0.167387	0.28648	0.115659	0.567178	-0.36442	-0.141689		0.453868	0.451519	0.22273
AT1G14270_3	-0.0618203	0.300284	0.223143	0.531009	-0.36442	-0.141689		0.362104	0.307865	0.22273
AT1G14270_4	-0.000144928	-0.0329603	0.223143	0.531009	-0.36442	-0.141689		-0.0328154	0.307865	0.22273
AT1G14290_1	-0.663571	0.95188	0.309278	0.503129	1.34293	1.19138		1.61545	0.193851	-0.151554
AT1G14300_1	-0.338889	1.17699	0.673053	0.645339	-0.15391	0.842673		1.51588	-0.0277142	0.996583
AT1G14300_2	-0.338889	1.17699	0.616442	0.663553	-0.15391	0.842673		1.51588	0.047111	0.996583
AT1G14320_1	-2.07218	-1.56216	0.317632	0.455777	0.567273	-0.273922		0.510025	0.138145	-0.841194
AT1G14320_2	-2.07218	-1.56216	0.392459	0.393476	0.567273	-0.273922		0.510025	0.00101626	-0.841194
AT1G14330_1	0.655647	-0.478803	0.35917	0.653446	0.372823	0.18399		-1.13445	0.294275	-0.188833
AT1G14340_1	0.991385	-1.76462	0.685407	0.496282	-0.20475	1.23306		-2.756	-0.189125	1.43781
AT1G14360_1	0.69	0.91	0.316022	0.308792	0.249527	-0.815634		0.22	-0.00723039	-1.06516
AT1G14370_1	-0.543364	0.135602	0.363039	-0.0961046	0.764916	-0.304741		0.678966	-0.459144	-1.06966
AT1G14380_3	0.87025	-0.230702	0.779866	0.0378341	0.560231	-1.0366		-1.10095	-0.742032	-1.59683
AT1G14380_1	1.07565	-0.186396	0.779866	0.0378341	0.560231	-1.0366		-1.26205	-0.742032	-1.59683
AT1G14380_2	1.07565	-0.186396	0.997735	0.0686443	0.560231	-1.0366		-1.26205	-0.929091	-1.59683
AT1G14400_2	0.727065	1.53674	0.367124	0.0725272	-0.0498016	0.790195		0.809674	-0.294597	0.839996
AT1G14400_1	1.15477	1.37893	0.367124	0.0725272	-0.0498016	0.790195		0.224162	-0.294597	0.839996
AT1G14410_1	1.25392	1.27	0.885331	0.56229	-1.02292	0.0659843		0.0160784	-0.323041	1.08891
AT1G14460_1	-0.782716	-1.74923	-0.0851498	-0.203234	1.27	-1.87		-0.966515	-0.118084	-3.14
AT1G14510_1	-0.301122	0.840497	0.702683	0.167656	-0.0721839	-0.250276		1.14162	-0.535027	-0.178092
AT1G14520_2	2.43151	2.77774	0.115337	-0.01434	-2.10549	0.113333		0.346226	-0.129677	2.21883
AT1G14520_1	1.75322	1.37213	0.114654	-0.0162222	-2.10549	0.113333		-0.381088	-0.130876	2.21883
AT1G14530_1	0.979661	-0.805138	0.457287	-0.140439	-0.00796774	-0.0364103		-1.7848	-0.597726	-0.0284425
AT1G14530_2	0.979661	-0.805138	0.457287	-0.140439	-0.996776	0.689167		-1.7848	-0.597726	1.68594
AT1G14560_1	0.538304	-0.0356869	0.419438	0.494441	1.1	-0.345636		-0.573991	0.0750033	-1.44564
AT1G14570_1	0.800451	-0.306018	0.641479	0.000668584	0.0558586	0.327576		-1.10647	-0.64081	0.271717
AT1G14570_3	0.800451	-0.306018	0.645219	0.0557455	0.0558586	0.327576		-1.10647	-0.589473	0.271717
AT1G14570_4	1.19017	-0.279787	0.645219	0.0557455	0.0558586	0.327576		-1.46995	-0.589473	0.271717
AT1G14570_2	0.452487	0.0193532	0.641479	0.000668584	0.0558586	0.327576		-0.433134	-0.64081	0.271717
AT1G14580_2	-2.35	1.89357	1.06407	0.694201	0.0237719	-0.835444		4.24357	-0.369872	-0.859216
AT1G14580_1	-2.35	1.89357	1.06407	0.694201	0.0237719	-0.835444		4.24357	-0.369872	-0.859216
AT1G14610_1	NA	NA	0.549864	0.211464	1.41589	0.824645		0	-0.3384	-0.591246
AT1G14650_1	0.502148	0.126222	0.4355	0.241883	0.92125	-0.330741		-0.375926	-0.193618	-1.25199
AT1G14650_2	0.502148	0.126222	0.4355	0.241883	-0.0393228	-0.268893		-0.375926	-0.193618	-0.22957
AT1G14670_1	2.95889	-0.33475	0.683751	0.22612	-0.420896	-0.395728		-3.29364	-0.457631	0.0251678
AT1G14685_1	0.155167	-0.674146	0.4025	0.158797	0.0922393	0.188168		-0.829313	-0.243703	0.0959289
AT1G14685_2	-0.216553	0.275781	0.4025	0.158797	0.0922393	0.188168		0.492334	-0.243703	0.0959289
AT1G14685_3	0.195614	0.181982	0.4025	0.158797	0.0922393	0.188168		-0.0136325	-0.243703	0.0959289
AT1G14690_2	-0.332898	1.38152	0.219268	0.329609	0.307837	-0.133504		1.71442	0.110341	-0.441341
AT1G14690_1	0.356283	0.825766	0.219268	0.329609	0.307837	-0.133504		0.469484	0.110341	-0.441341
AT1G14710_2	0.722614	0.628953	0.134852	0.319696	-2.14104	-0.959646		-0.0936601	0.184844	1.18139
AT1G14710_1	0.932809	0.225402	0.134852	0.319696	-2.14104	-0.959646		-0.707407	0.184844	1.18139
AT1G14720_1	1.27	NA	0.562348	0.0933369	0.049927	0.202059		-1.27	-0.469011	0.152132
AT1G14740_1	0.9974	0.954107	0.0370845	0.0287648	-1.0014	-0.165752		-0.0432929	-0.00831971	0.835644
AT1G14790_1	-0.847558	0.060122	0.742231	0.551996	2.01961	0.0846809		0.90768	-0.190235	-1.93493
AT1G14810_1	1.31425	1.27	0.674882	0.737747	0.755193	-1.40887		-0.04425	0.0628654	-2.16406
AT1G14820_2	1.00525	0.498974	-0.226419	0.657305	0.118182	1.27		-0.506273	0.883725	1.15182
AT1G14830_1	1.44073	1.23658	0.557533	0.115017	0.0612273	-0.902593		-0.204152	-0.442516	-0.96382
AT1G14840_2	0.0369048	0.358551	0.634461	0.285849	0.787802	1.23932		0.321646	-0.348612	0.451519
AT1G14840_1	-0.0717949	0.138151	0.647329	0.289356	0.975759	1.51955		0.209946	-0.357973	0.543786
AT1G14870_1	1.87708	-0.541455	0.222969	0.224486	0.675515	-1.45345		-2.41854	0.00151634	-2.12896
AT1G14910_1	0.836055	0.52	0.763441	0.200627	0.878068	1.29034		-0.316055	-0.562813	0.412277
AT1G14920_1	-0.994054	0.731806	0.486802	0.703579	-0.325364	0.0512745		1.72586	0.216777	0.376638
AT1G14980_1	0.0543478	-0.490455	0.381279	0.0731987	0.324593	0.0642642		-0.544802	-0.308081	-0.260328
AT1G14990_2	-0.0380645	-1.39075	0.469275	0.784831	-0.133163	-1.31121		-1.35269	0.315556	-1.17805
AT1G14990_1	-0.0380645	-1.39075	0.428603	0.812014	-0.050438	-1.84833		-1.35269	0.38341	-1.7979
AT1G15020_1	0.798194	1.8971	0.900949	0.672233	0.934342	1.46989		1.0989	-0.228716	0.535546
AT1G15020_2	0.817067	1.8971	0.773717	0.660438	-0.176258	1.22893		1.08003	-0.11328	1.40519
AT1G15030_1	-0.961784	-0.817831	0.53217	0.395983	-0.430299	-0.272609		0.143952	-0.136187	0.157691
AT1G15060_1	-1.4825	0.295294	0.440477	0.777176	1.59637	0.283191		1.77779	0.336699	-1.31318
AT1G15110_1	-0.844419	-0.935161	0.526289	0.332877	-0.662899	-0.435714		-0.0907427	-0.193412	0.227185
AT1G15110_2	-0.844419	-0.935161	0.438636	0.270847	-0.370112	0.0351389		-0.0907427	-0.167789	0.405251
AT1G15120_1	-0.629326	1.24152	0.741524	0.704476	0.91797	0.389356		1.87084	-0.0370476	-0.528614
AT1G15130_1	0.688511	0.0608163	0.718107	0.215317	0.20707	-0.413862		-0.627694	-0.50279	-0.620932
AT1G15140_1	-1.14333	-1.72059	0.137037	0.347273	1.27	-0.515786		-0.577255	0.210236	-1.78579
AT1G15140_3	-1.14333	-1.72059	0.136218	0.183228	0.818342	0.586641		-0.577255	0.0470097	-0.231701
AT1G15140_2	-1.14333	-1.72059	0.136218	0.183228	1.22785	-0.00418006		-0.577255	0.0470097	-1.23203
AT1G15170_1	1.432	1.12342	0.610179	0.500833	1.09375	0.69		-0.308579	-0.109346	-0.40375
AT1G15180_1	0.278571	-0.275	0.86316	0.339843	0.844267	0.425606		-0.553571	-0.523317	-0.418661
AT1G15180_2	1.22205	0.588869	0.644176	0.3285	1.68813	-0.0151515		-0.633182	-0.315676	-1.70328
AT1G15200_1	1.62231	0.326857	-0.659269	-0.465881	-0.120565	-0.656686		-1.29545	0.193388	-0.536121
AT1G15200_2	1.62231	0.326857	-0.659929	-0.465881	-0.120565	-0.656686		-1.29545	0.194049	-0.536121
AT1G15200_3	1.62231	0.326857	-0.571258	-0.500552	-0.120565	-0.656686		-1.29545	0.0707062	-0.536121
AT1G15200_4	1.62231	0.326857	-0.444026	-0.378461	-0.120565	-0.656686		-1.29545	0.0655652	-0.536121
AT1G15215_1	0.987	2.3992	0.304194	0.705716	-0.841722	0.277654		1.4122	0.401523	1.11938
AT1G15220_2	0.901244	-0.38881	0.190686	0.834245	0.77	0.0177778		-1.29005	0.643559	-0.752222
AT1G15220_1	0.513452	-0.0960795	0.190686	0.834245	0.77	-0.109895		-0.609532	0.643559	-0.879895
AT1G15240_1	0.14596	-0.0652212	0.607628	0.384615	-0.769419	-0.224371		-0.211181	-0.223014	0.545048
AT1G15270_1	0.0314286	0.564706	0.616615	-0.239487	0.792625	1.27		0.533277	-0.856103	0.477375
AT1G15280_1	0.490521	1.34635	-0.0415491	-0.212102	0.128318	0.357727		0.855833	-0.170553	0.229409
AT1G15280_2	0.507128	1.35904	-0.0447232	-0.212024	0.128318	0.357727		0.851915	-0.167301	0.229409
AT1G15340_1	1.34977	-1.0061	0.00396244	-0.399521	-0.790101	-1.19524		-2.35587	-0.403483	-0.405142
AT1G15340_2	1.34977	-1.0061	-0.11055	-0.543014	-0.790101	-1.19524		-2.35587	-0.432464	-0.405142
AT1G15350_2	1.72932	0.486157	0.828639	0.402062	-0.161286	0.739592		-1.24317	-0.426578	0.900878
AT1G15350_1	1.44294	0.386911	0.828639	0.402062	-0.161286	0.739592		-1.05603	-0.426578	0.900878
AT1G15350_3	1.43499	0.218696	0.758	0.671389	-0.399833	0.64121		-1.21629	-0.0866111	1.04104
AT1G15370_1	-0.447222	-0.319583	1.18495	0.269255	0.447981	-0.680426		0.127639	-0.9157	-1.12841
AT1G15400_1	1.59121	1.30379	0.124748	-0.324102	0.180359	-0.587125		-0.287414	-0.44885	-0.767484
AT1G15400_2	1.52521	1.30379	0.172494	-0.284358	1.23383	-0.325753		-0.221412	-0.456852	-1.55958
AT1G15410_1	0.0688496	-0.146972	0.589902	0.562127	0.837442	0.973524		-0.215821	-0.0277743	0.136082
AT1G15420_1	1.30447	-1.05077	0.328395	0.522099	1.40598	0.458899		-2.35524	0.193704	-0.947085
AT1G15430_1	0.749684	1.13609	0.635487	0.526893	0.303775	0.180662		0.38641	-0.108594	-0.123112
AT1G15430_2	0.87097	-0.676442	0.635487	0.526893	0.303775	0.180662		-1.54741	-0.108594	-0.123112
AT1G15470_1	0.862718	1.46875	0.507998	-0.330964	0.354267	-1.87		0.606032	-0.838962	-2.22427
AT1G15490_1	0.874845	0.344981	1.01616	0.60806	0.629615	1.91937		-0.529864	-0.408096	1.28975
AT1G15500_1	-0.262787	1.13437	0.967185	0.622665	-0.144615	-1.13106		1.39716	-0.344519	-0.986442
AT1G15660_1	1.27	NA	0.681793	0.16151	0.230067	0.822812		-1.27	-0.520283	0.592746
AT1G15670_1	0.0857143	1.16684	0.875107	0.633197	-0.271143	-1.31394		1.08113	-0.24191	-1.04279
AT1G15690_1	0.242542	-0.384132	0.353351	0.408258	0.0968563	-0.982791		-0.626675	0.054907	-1.07965
AT1G15690_2	0.242542	-0.384132	0.29985	0.42084	0.0773295	-0.920714		-0.626675	0.12099	-0.998044
AT1G15740_1	-0.258803	0.600876	0.141752	0.182218	0.571227	0.133481		0.859679	0.0404664	-0.437746
AT1G15750_1	-1.31915	-0.424329	0.569638	0.31031	0.455612	0.583645		0.894818	-0.259327	0.128034
AT1G15750_3	-0.583538	-0.308018	0.569638	0.31031	0.455612	0.583645		0.275519	-0.259327	0.128034
AT1G15750_4	0.609697	-0.307087	0.569638	0.31031	0.455612	0.583645		-0.916784	-0.259327	0.128034
AT1G15750_2	-0.094507	-0.508261	0.569638	0.31031	0.455612	0.583645		-0.413754	-0.259327	0.128034
AT1G15780_1	0.704925	1.11015	0.706261	0.733782	-0.321797	-0.18963		0.405224	0.0275208	0.132167
AT1G15790_2	-0.0137037	0.20312	0.516498	0.328261	1.47186	0.701917		0.216824	-0.188237	-0.769942
AT1G15790_1	-0.874528	0.506038	0.516498	0.328261	1.32791	0.672703		1.38057	-0.188237	-0.655206
AT1G15800_1	-1.14083	-0.614342	0.514151	0.277187	0.0141869	-0.356538		0.526491	-0.236963	-0.370725
AT1G15810_1	1.27	1.27	0.215535	0.505324	-0.367353	0.0186364		0	0.289789	0.385989
AT1G15820_1	-0.472738	0.764578	-0.16242	0.198945	0.331682	-0.492132		1.23732	0.361364	-0.823814
AT1G15860_1	-2.35	0.456333	0.55385	0.233538	1.21024	-0.636686		2.80633	-0.320311	-1.84692
AT1G15860_3	-2.35	0.456333	0.55385	0.251856	1.21024	-0.636686		2.80633	-0.301994	-1.84692
AT1G15860_2	1.12923	-0.567467	0.55385	0.233538	1.21024	-0.636686		-1.6967	-0.320311	-1.84692
AT1G15880_1	0.49459	-0.152295	0.677961	0.0602022	-0.406364	-0.475329		-0.646885	-0.617759	-0.0689657
AT1G15890_1	0.84618	-0.634302	0.215419	0.28128	0.400093	-0.185421		-1.48048	0.0658605	-0.585514
AT1G15910_1	0.795172	-0.842347	0.43134	0.217634	1.48018	-0.60261		-1.63752	-0.213707	-2.08279
AT1G15920_2	-0.309655	1.09871	0.712361	0.0579135	-0.593812	-1.72244		1.40836	-0.654448	-1.12863
AT1G15930_2	-0.315753	0.754891	0.575576	0.594569	0.782029	0.927511		1.07064	0.0189927	0.145482
AT1G15930_1	0.643523	-0.496923	0.575576	0.594569	0.782029	0.927511		-1.14045	0.0189927	0.145482
AT1G15940_1	1.50759	0.310405	0.285999	0.162883	2.04493	2.33864		-1.19718	-0.123117	0.293711
AT1G15950_2	2.42274	1.50672	0.248551	0.41155	-0.452615	1.02274		-0.916021	0.162999	1.47536
AT1G15950_1	2.42274	1.50672	0.185054	0.465909	-0.329124	1.06663		-0.916021	0.280855	1.39575
AT1G15970_1	0.883896	0.0705426	1.00663	0.0755336	-0.652813	0.832174		-0.813353	-0.931092	1.48499
AT1G16020_1	0.891143	1.09944	0.233243	0.125587	0.851266	0.537284		0.208298	-0.107656	-0.313982
AT1G16020_2	0.891143	1.09944	0.24063	0.154509	0.851266	0.537284		0.208298	-0.0861216	-0.313982
AT1G16030_1	NA	1.20848	0.385162	0.0442535	1.27	-0.713158		1.20848	-0.340909	-1.98316
AT1G16080_1	NA	1.31154	1.08245	0.159097	0.528137	-0.954686		1.31154	-0.923354	-1.48282
AT1G16130_1	0.58125	0.079717	0.857702	0.272444	0.522273	0.533483		-0.501533	-0.585258	0.0112104
AT1G16170_1	1.39944	0.334935	1.07383	-0.234758	1.95538	NA		-1.0645	-1.30859	-1.95538
AT1G16180_1	-0.668125	-0.625333	0.249709	0.486933	0.622457	0.48723		0.0427917	0.237224	-0.135227
AT1G16180_2	-0.658795	-0.489355	0.249709	0.486933	0.622457	0.48723		0.16944	0.237224	-0.135227
AT1G16190_1	0.764146	0.0216049	0.15174	0.481318	1.4177	0.291905		-0.742541	0.329578	-1.12579
AT1G16210_1	NA	-1.1303	0.739871	0.0713901	-0.647333	-0.635275		-1.1303	-0.668481	0.0120586
AT1G16240_2	0.368087	0.140215	0.173906	0.101431	0.50646	0.96634		-0.227872	-0.072475	0.45988
AT1G16240_1	0.279881	0.194301	0.173906	0.101431	0.50646	0.96634		-0.0855799	-0.072475	0.45988
AT1G16240_3	0.279881	0.194301	0.126128	0.0909461	0.67386	0.949632		-0.0855799	-0.035182	0.275772
AT1G16250_1	1.34464	-0.562222	0.390095	0.199842	0.593794	0.297814		-1.90686	-0.190254	-0.29598
AT1G16270_1	1.00561	0.357548	0.701007	0.62901	0.396881	-0.273351		-0.648059	-0.0719975	-0.670232
AT1G16270_2	0.366862	0.67817	0.701007	0.62901	0.396881	-0.273351		0.311308	-0.0719975	-0.670232
AT1G16300_1	-2.59889	-1.7786	0.536029	0.439068	-1.74163	1.98042		0.820284	-0.096961	3.72205
AT1G16320_1	-0.211831	-0.500303	0.945945	0.437959	-0.19974	-0.425806		-0.288472	-0.507985	-0.226066
AT1G16410_1	NA	1.36818	0.546928	0.274289	0.106389	0.816593		1.36818	-0.272639	0.710204
AT1G16460_3	-0.160099	0.409393	0.360557	0.407088	-0.646991	1.02486		0.569491	0.0465305	1.67185
AT1G16460_1	-0.15034	0.417972	0.360557	0.407088	-0.646991	1.02486		0.568312	0.0465305	1.67185
AT1G16460_4	0.0419672	0.417972	0.360557	0.407088	-0.646991	1.02486		0.376005	0.0465305	1.67185
AT1G16460_2	-0.439758	0.21705	0.363744	0.423174	-0.571737	0.794891		0.656808	0.0594298	1.36663
AT1G16470_1	-0.101215	-1.0195	0.609986	0.273994	0.530773	0.0898551		-0.918285	-0.335992	-0.440918
AT1G16470_2	-0.0205528	-0.614914	0.609986	0.273994	0.530773	0.0898551		-0.594362	-0.335992	-0.440918
AT1G16500_1	1.27	2.24875	0.916553	0.838437	0.836639	NA		0.97875	-0.0781156	-0.836639
AT1G16540_1	-0.1766	-0.7752	0.573706	0.0676133	1.13682	0.667534		-0.5986	-0.506093	-0.469284
AT1G16560_2	0.434124	0.368974	0.78224	0.755079	-0.87458	0.16329		-0.0651494	-0.0271602	1.03787
AT1G16560_3	-0.825493	0.14249	0.78224	0.755079	-0.87458	0.16329		0.967983	-0.0271602	1.03787
AT1G16560_1	-0.55383	0.386731	0.78224	0.755079	-0.87458	0.16329		0.940561	-0.0271602	1.03787
AT1G16560_4	0.756481	0.563488	0.715536	0.78116	-0.87458	0.16329		-0.192993	0.0656236	1.03787
AT1G16570_1	0.261569	2.56523	0.397524	-0.219652	-1.03375	-0.546		2.30366	-0.617176	0.48775
AT1G16570_2	0.261569	2.56523	0.397524	-0.219652	-1.03375	-0.546		2.30366	-0.617176	0.48775
AT1G16590_1	-1.8089	0.705663	0.629493	-0.0916162	1.06395	0.667912		2.51457	-0.721109	-0.396035
AT1G16610_1	0.629643	0.342308	0.186572	0.579206	0.317562	-0.250328		-0.287335	0.392634	-0.56789
AT1G16610_2	0.629643	0.342308	0.200979	0.537458	0.223771	-0.330311		-0.287335	0.33648	-0.554082
AT1G16670_1	0.0473182	-0.352198	-0.0593231	-0.0720223	0.422737	0.526503		-0.399516	-0.0126992	0.103766
AT1G16680_1	0.101736	0.29976	0.209419	-0.246861	0.248519	0.177746		0.198024	-0.45628	-0.0707726
AT1G16690_1	1.43026	-1.10425	0.615518	0.103046	-2.67	-0.991325		-2.53451	-0.512473	1.67867
AT1G16700_1	1.38342	0.32716	0.680733	0.0656811	0.0358173	-0.426124		-1.05626	-0.615052	-0.461941
AT1G16710_2	0.346865	-0.298911	0.618976	0.350468	0.608168	0.185404		-0.645776	-0.268508	-0.422764
AT1G16710_1	0.207831	-0.211767	0.615914	0.338514	0.0212734	-0.00491159		-0.419598	-0.2774	-0.026185
AT1G16720_1	-0.290943	2.90925	0.382347	0.295727	0.638129	-0.0374783		3.20019	-0.0866205	-0.675607
AT1G16780_1	2.25978	0.72	0.734044	0.384763	0.846609	0.357143		-1.53978	-0.349282	-0.489466
AT1G16810_1	0.750909	1.75278	-0.222071	0.140175	1.28042	-0.136789		1.00187	0.362245	-1.41721
AT1G16810_2	0.665833	1.81949	-0.222071	0.140175	1.28042	-0.136789		1.15365	0.362245	-1.41721
AT1G16840_1	-0.065443	-0.228451	0.198333	0.292263	0.888386	-0.0154412		-0.163008	0.09393	-0.903827
AT1G16840_2	-0.065443	-0.228451	0.320062	-0.0440329	0.410045	-0.0677099		-0.163008	-0.364095	-0.477755
AT1G16840_3	-0.065443	-0.228451	0.198333	0.292263	1.05176	-0.164624		-0.163008	0.09393	-1.21638
AT1G16840_4	-0.6732	-0.0276	0.198333	0.292263	0.925251	-0.18849		0.6456	0.09393	-1.11374
AT1G16870_1	1.36	-1.87	-0.117781	0.338401	1.27	0.5968		-3.23	0.456182	-0.6732
AT1G16880_1	-0.0829293	-0.397189	0.142314	0.310687	-0.179535	-0.766667		-0.31426	0.168373	-0.587132
AT1G16880_2	0.366102	0.81	0.331417	0.185483	0.87819	-0.511396		0.443898	-0.145935	-1.38959
AT1G16890_3	-1.02638	-0.394097	0.385624	0.384774	0.122558	-0.334787		0.632281	-0.000850059	-0.457345
AT1G16890_2	-1.02638	-0.394097	0.4029	0.346472	0.567126	-0.64708		0.632281	-0.0564286	-1.21421
AT1G16890_1	0.165654	-0.208481	0.563168	0.515152	0.22901	-0.689755		-0.374135	-0.0480165	-0.918765
AT1G16900_1	1.1448	2.7725	0.211783	0.197246	-0.51927	-1.46133		1.6277	-0.0145375	-0.942064
AT1G16920_1	-0.46027	-1.46806	0.684992	-0.434044	1.17611	-0.733875		-1.00779	-1.11904	-1.90999
AT1G16970_1	-1.05045	0.188529	0.112663	0.30091	-0.00857143	-0.175524		1.23898	0.188247	-0.166953
AT1G17040_1	-0.737122	-0.1376	0.259098	0.225886	1.61468	-1.39333		0.599522	-0.0332126	-3.00801
AT1G17040_2	-0.737122	-0.1376	0.259098	0.195267	1.61468	-1.39333		0.599522	-0.0638318	-3.00801
AT1G17060_1	NA	NA	0.39636	0.531853	1.27	-1.87		0	0.135494	-3.14
AT1G17080_1	0.247556	-0.677917	0.214731	0.512817	-0.630625	-0.0474138		-0.925472	0.298086	0.583211
AT1G17090_2	-2.35	0.692813	-0.142683	1.35526	-0.0113402	-0.491795		3.04281	1.49795	-0.480455
AT1G17110_2	-1.09955	-0.19272	0.386376	0.297251	0.151511	0.943285		0.906832	-0.0891253	0.791774
AT1G17110_1	-1.16609	-0.19272	0.38844	0.306992	-0.147097	0.810164		0.973369	-0.0814476	0.957261
AT1G17130_1	-2.74985	-0.272759	0.028149	-0.248755	0.331813	0.047		2.47709	-0.276904	-0.284813
AT1G17130_2	-2.74985	-0.272759	0.0569019	-0.234272	0.331813	0.047		2.47709	-0.291174	-0.284813
AT1G17140_1	1.74553	0.21875	0.233008	-0.462521	-0.0199099	-1.87		-1.52678	-0.695529	-1.85009
AT1G17140_2	1.10774	0.0807071	0.233008	-0.462521	-0.0199099	-1.87		-1.02703	-0.695529	-1.85009
AT1G17145_1	0.683846	0.503886	0.630526	0.251499	-0.743938	-1.21236		-0.17996	-0.379027	-0.468427
AT1G17210_1	-1.26717	0.205152	0.245923	0.37525	-0.422328	-0.872604		1.47232	0.129328	-0.450277
AT1G17220_1	0.534069	0.73552	0.223514	0.159055	0.276192	-1.65567		0.201451	-0.064458	-1.93186
AT1G17230_1	1.62829	1.11417	0.392176	0.094509	0.65383	-1.87		-0.514126	-0.297667	-2.52383
AT1G17270_1	2.13029	-1.35618	1.34414	0.0244523	0.657	1.27		-3.48647	-1.31969	0.613
AT1G17280_1	-0.952115	0.0733036	0.816907	0.33607	0.0994239	0.266067		1.02542	-0.480837	0.166644
AT1G17280_2	-1.05591	0.000681818	0.816907	0.33607	0.405602	0.259878		1.05659	-0.480837	-0.145724
AT1G17290_1	-0.723939	1.27	0.247891	-0.0352523	-0.077329	0.310109		1.99394	-0.283144	0.387438
AT1G17330_1	0.114909	0.98463	-0.234947	0.102754	-1.37713	-0.963643		0.869721	0.337701	0.413488
AT1G17340_1	0.280116	-0.173475	-0.0110814	0.00128499	-1.04576	-0.935062		-0.453591	0.0123664	0.110699
AT1G17350_1	-2.27	-0.114	0.401445	0.63307	0.597647	-0.924627		2.156	0.231626	-1.52227
AT1G17370_1	0.432674	-0.0545833	0.212127	0.42496	-0.66777	-1.47868		-0.487257	0.212833	-0.810905
AT1G17370_2	0.432674	-0.0545833	0.215627	0.426275	-0.66777	-1.47868		-0.487257	0.210647	-0.810905
AT1G17380_1	-0.135563	0.0614394	-0.0509697	-0.0505333	-0.220361	0.272		0.197003	0.000436364	0.492361
AT1G17440_1	0.786163	0.8795	0.742402	0.340686	-0.275535	-1.01992		0.0933372	-0.401716	-0.744381
AT1G17440_2	0.7	0.8795	0.742402	0.340686	0.34205	-0.18991		0.1795	-0.401716	-0.531961
AT1G17450_2	0.345217	0.0482609	0.563072	0.525229	1.01338	-0.303306		-0.296957	-0.0378425	-1.31668
AT1G17460_1	0.64542	-1.35823	0.873462	0.501504	1.432	-1.20577		-2.00365	-0.371958	-2.63777
AT1G17460_2	0.64542	-1.35823	0.902299	0.540209	1.432	-1.20577		-2.00365	-0.362089	-2.63777
AT1G17470_1	-1.41403	-1.54319	0.463573	0.342047	-0.267929	0.470774		-0.129164	-0.121526	0.738702
AT1G17470_2	-2.17963	-1.81536	0.463573	0.342047	-0.267929	0.470774		0.364267	-0.121526	0.738702
AT1G17520_1	-0.275156	-0.839917	-0.0440596	0.158124	0.262342	-0.0937963		-0.56476	0.202184	-0.356138
AT1G17530_1	-0.822553	-1.38768	-0.0965353	0.0393499	0.197486	-1.09194		-0.56513	0.135885	-1.28943
AT1G17550_1	0.0306692	-0.601604	0.406491	0.167523	-0.667394	-1.62521		-0.632273	-0.238967	-0.957819
AT1G17580_1	2.00443	1.16417	0.595453	0.400547	-0.360882	0.453		-0.840266	-0.194906	0.813882
AT1G17590_4	1.14607	0.19658	0.953518	0.596124	0.922721	-0.17337		-0.949486	-0.357394	-1.09609
AT1G17590_2	0.824046	1.07753	0.953518	0.596124	0.884449	-0.421592		0.253488	-0.357394	-1.30604
AT1G17590_1	0.894126	0.992654	0.953518	0.596124	0.884449	-0.421592		0.0985281	-0.357394	-1.30604
AT1G17590_3	1.10613	0.199242	0.953518	0.596124	0.884449	-0.421592		-0.90689	-0.357394	-1.30604
AT1G17620_1	1.52397	0.79641	0.293804	0.241635	0.286613	-2.0562		-0.727558	-0.0521693	-2.34281
AT1G17680_1	0.0579705	-0.681626	0.497391	0.252257	1.63206	-0.383116		-0.739596	-0.245134	-2.01518
AT1G17680_2	0.592769	-0.633077	0.497391	0.252257	1.62519	-0.414752		-1.22585	-0.245134	-2.03994
AT1G17720_2	0.427947	-0.333371	0.564571	0.0502142	0.401115	-0.160161		-0.761318	-0.514357	-0.561275
AT1G17720_1	0.427947	-0.333371	0.564462	0.0489512	0.401115	-0.160161		-0.761318	-0.515511	-0.561275
AT1G17730_1	-0.0950459	-1.66232	0.78451	0.21165	-0.443226	-1.9456		-1.56728	-0.572859	-1.50237
AT1G17745_1	-0.137273	-0.9908	0.534992	0.280935	-1.66878	-1.36895		-0.853527	-0.254056	0.299828
AT1G17745_2	-0.137273	-0.9908	0.579914	0.30801	-1.82175	-1.36895		-0.853527	-0.271904	0.452798
AT1G17780_1	-0.410492	-0.565478	0.0563983	0.599348	-0.346854	-0.128016		-0.154986	0.54295	0.218838
AT1G17790_1	0.235204	0.203672	0.434887	0.322583	1.33241	0.665269		-0.0315322	-0.112304	-0.667136
AT1G17820_1	-0.193763	1.52976	0.492574	0.40662	-0.419086	1.00473		1.72352	-0.0859544	1.42382
AT1G17830_1	-0.0184615	-0.581884	0.0355556	0.0106275	0.661492	0.0596104		-0.563423	-0.0249281	-0.601881
AT1G17840_1	0.976301	-0.253918	0.591465	0.00532308	0.440057	-0.10294		-1.23022	-0.586142	-0.542996
AT1G17850_2	NA	1.27	0.744027	0.0879752	0.541012	0.218807		1.27	-0.656052	-0.322204
AT1G17880_1	1.41023	-0.223704	0.393217	1.02674	-0.921656	0.487163		-1.63394	0.633518	1.40882
AT1G17890_1	1.27	0.00574074	0.119514	0.108632	0.262857	1.57115		-1.26426	-0.0108818	1.3083
AT1G17890_2	0.993786	0.646321	0.0788997	0.0389787	0.262857	1.61043		-0.347465	-0.0399211	1.34758
AT1G17890_3	1.61714	0.485	0.0788997	0.0389787	0.262857	1.61043		-1.13214	-0.0399211	1.34758
AT1G17930_1	-1.78581	-0.335185	0.375725	0.514727	1.16304	0.237769		1.45062	0.139002	-0.925267
AT1G17940_1	0.219452	0.644485	-0.0955033	0.0125186	-0.0091358	-0.150567		0.425032	0.108022	-0.141431
AT1G17970_1	1.405	-1.87	1.20051	0.855864	0.364184	0.227267		-3.275	-0.344646	-0.136917
AT1G17980_1	-0.440385	-0.198561	0.554743	0.057263	0.950804	-0.341314		0.241824	-0.49748	-1.29212
AT1G17980_2	-0.0847863	-0.334632	0.703793	0.130267	0.950804	-0.296353		-0.249846	-0.573526	-1.24716
AT1G17990_1	0.446538	-0.510843	0.247432	0.0126543	0.0587003	0.0608333		-0.957382	-0.234778	0.00213307
AT1G17990_2	0.495401	-0.0458874	0.263282	0.0172646	0.0567287	0.0588251		-0.541288	-0.246018	0.00209634
AT1G18030_1	-0.55386	0.149474	0.272708	0.151045	-0.272714	-0.289838		0.703333	-0.121664	-0.0171243
AT1G18030_2	-0.55386	0.149474	0.231525	0.158	-0.00579075	-0.152339		0.703333	-0.0735251	-0.146549
AT1G18060_1	-0.254957	-0.397813	0.524295	0.633044	-0.29629	0.961299		-0.142856	0.10875	1.25759
AT1G18070_1	1.32194	0.256639	0.0523139	-0.262639	0.0265931	-0.398434		-1.0653	-0.314953	-0.425027
AT1G18070_2	1.32194	0.256639	0.0523139	-0.262639	-0.0399491	-0.391995		-1.0653	-0.314953	-0.352046
AT1G18070_3	1.31992	0.256639	0.049712	-0.277426	-0.187382	-0.483026		-1.06328	-0.327138	-0.295644
AT1G18080_1	-1.68591	-0.885167	0.888486	0.43377	-0.42	0.0533816		0.800742	-0.454715	0.473382
AT1G18150_3	0.698587	-0.147444	0.423483	0.643112	-0.550272	-0.38201		-0.846031	0.219629	0.168262
AT1G18150_2	-0.515385	-1.16894	0.423483	0.643112	-0.355167	0.243898		-0.653555	0.219629	0.599065
AT1G18150_1	0.777865	-0.0777011	0.423483	0.643112	-0.355167	0.243898		-0.855566	0.219629	0.599065
AT1G18160_1	0.528709	0.554151	0.414827	0.354943	0.191062	1.27469		0.0254422	-0.0598843	1.08363
AT1G18170_1	0.578049	1.083	0.867644	0.298529	-0.219318	1.42653		0.504951	-0.569115	1.64585
AT1G18260_1	-0.659459	0.783059	0.479601	-0.0817017	0.563186	-0.0756338		1.44252	-0.561302	-0.63882
AT1G18270_1	-1.32629	-2.03593	0.309689	0.00633577	1.40942	0.0223711		-0.709642	-0.303353	-1.38705
AT1G18270_2	-1.32629	-2.03593	0.31098	0.00589351	1.40942	0.0223711		-0.709642	-0.305086	-1.38705
AT1G18270_3	-1.32629	-2.03593	0.31798	0.0202472	1.4109	0.0223711		-0.709642	-0.297733	-1.38853
AT1G18300_1	-0.67596	0.178609	-0.101875	-0.156619	-0.185366	0.254962		0.85457	-0.0547436	0.440328
AT1G18330_1	-0.382326	-0.0436816	0.273576	0.228098	0.708308	0.404545		0.338644	-0.0454782	-0.303762
AT1G18330_2	-0.915079	0.643552	0.309738	0.114914	0.792842	0.50029		1.55863	-0.194824	-0.292552
AT1G18360_1	0.820405	-0.0910112	0.481749	0.490582	1.00099	1.39194		-0.911417	0.00883301	0.390953
AT1G18390_1	-2.35	NA	0.749457	0.634467	1.08859	1.91311		2.35	-0.114989	0.824522
AT1G18450_1	0.788434	0.0293976	0.150822	0.489915	0.156223	0.422895		-0.759036	0.339092	0.266671
AT1G18460_1	-0.69681	0.0291525	0.316419	0.193129	-0.692821	0.900593		0.725962	-0.12329	1.59341
AT1G18470_1	-0.0217778	-1.28696	0.26005	0.18354	0.432355	-0.298257		-1.26519	-0.0765105	-0.730612
AT1G18470_2	0.0581651	-0.884862	0.137739	0.133153	0.512727	0.155825		-0.943028	-0.00458634	-0.356902
AT1G18490_1	1.27	0.00242105	0.744948	-0.11807	0.00986755	-0.681585		-1.26758	-0.863018	-0.691453
AT1G18570_1	0.991143	-0.104031	0.518735	0.476512	0.155508	-0.468458		-1.09517	-0.0422224	-0.623966
AT1G18580_1	0.118616	0.821705	0.790333	0.319686	-1.51763	-0.511829		0.703089	-0.470647	1.0058
AT1G18590_1	-1.75682	NA	0.574681	0.240193	0.839386	1.71042		1.75682	-0.334489	0.871033
AT1G18600_1	0.630069	0.775278	0.245352	0.566032	2.01769	1.82103		0.145208	0.32068	-0.196667
AT1G18610_1	0.675865	0.637895	0.774502	0.562743	-0.862615	0.240083		-0.0379706	-0.21176	1.1027
AT1G18620_1	0.210544	-0.155463	0.558292	0.533938	0.0409714	-0.310957		-0.366007	-0.0243539	-0.351929
AT1G18620_2	-0.127792	0.235287	0.4955	0.521454	0.0409714	-0.310957		0.363079	0.0259533	-0.351929
AT1G18640_2	-1.53092	-1.72477	0.969449	-0.124579	-2.35	1.49817		-0.193846	-1.09403	3.84817
AT1G18650_1	1.73392	1.27	0.476466	1.20506	1.27	1.14185		-0.463922	0.728592	-0.128152
AT1G18660_1	-0.388009	-1.23538	0.42243	0.481582	0.594184	-0.98016		-0.847372	0.059152	-1.57434
AT1G18660_4	-0.388009	-1.23538	0.405583	0.429551	0.482232	-0.695644		-0.847372	0.0239673	-1.17788
AT1G18660_3	0.159535	-0.581	0.42243	0.481582	0.594184	-0.98016		-0.740535	0.059152	-1.57434
AT1G18660_2	1.70774	-0.030625	0.42243	0.481582	0.594184	-0.98016		-1.73837	0.059152	-1.57434
AT1G18690_1	-0.297906	0.759309	0.355827	0.427366	1.34744	1.2559		1.05722	0.0715392	-0.0915408
AT1G18700_1	1.7895	-0.0422	0.461841	0.343583	0.0378205	-1.48641		-1.8317	-0.118258	-1.52423
AT1G18700_2	1.7895	-0.0422	0.475833	0.32557	-0.00764706	-1.87		-1.8317	-0.150263	-1.86235
AT1G18720_1	1.36882	1.8325	0.0284943	0.373011	0.258427	0.313306		0.463683	0.344517	0.0548795
AT1G18740_1	1.29347	0.488447	0.0990601	0.0226197	0.0112808	0.108719		-0.805028	-0.0764404	0.0974384
AT1G18750_2	-0.0564384	-0.497941	0.310219	-0.0603037	0.378178	-0.0656345		-0.441503	-0.370523	-0.443813
AT1G18800_1	-0.988788	-1.33512	-0.278034	-0.437025	-0.221085	0.40641		-0.346328	-0.158991	0.627496
AT1G18840_2	0.222778	0.175486	0.531781	0.757395	-2.35	0.0386275		-0.0472921	0.225615	2.38863
AT1G18840_1	0.153243	0.267173	0.531781	0.757395	-2.35	0.0386275		0.11393	0.225615	2.38863
AT1G18890_1	0.941239	0.189115	0.234542	0.266502	0.828876	-0.450062		-0.752124	0.0319597	-1.27894
AT1G18900_1	1.10995	0.663333	0.715226	0.478549	-0.965224	0.0240299		-0.446615	-0.236677	0.989254
AT1G18900_2	0.989882	-0.203119	0.715226	0.478549	-0.965224	0.0240299		-1.193	-0.236677	0.989254
AT1G18910_1	1.5454	-1.05676	0.706551	0.32696	NA	NA		-2.60216	-0.379591	0
AT1G18950_1	-0.990244	-0.147097	0.20749	0.102096	1.60294	-0.00802083		0.843147	-0.105394	-1.61096
AT1G19000_2	0.174375	0.0425	0.224251	0.258627	-0.110354	-0.326494		-0.131875	0.0343762	-0.216141
AT1G19000_1	0.174375	0.0425	0.224251	0.258627	0.195112	-0.439778		-0.131875	0.0343762	-0.634891
AT1G19010_1	1.27	1.27	0.266859	0.313888	1.44358	-0.736408		0	0.0470297	-2.17998
AT1G19010_2	0.384214	0.614367	0.179447	0.189965	1.44358	-0.736408		0.230153	0.0105182	-2.17998
AT1G19020_1	1.19087	-1.01881	0.0429885	-0.288521	0.052359	-1.25337		-2.20968	-0.33151	-1.30573
AT1G19080_1	-0.526149	0.0698742	1.35187	0.28588	-0.600333	0.681236		0.596023	-1.06599	1.28157
AT1G19080_2	0.0385305	0.340366	1.35187	0.28588	-0.600333	0.681236		0.301836	-1.06599	1.28157
AT1G19100_1	0.495714	0.740333	0.152327	0.219974	1.60682	0.684552		0.244619	0.0676475	-0.922266
AT1G19110_1	-0.230972	-1.32921	0.666014	0.281371	-0.668814	-0.1065		-1.09824	-0.384643	0.562314
AT1G19120_1	-0.388872	-2.84796	0.324843	0.194818	0.771834	0.896887		-2.45908	-0.130024	0.125053
AT1G19130_1	-0.225577	0.0631915	0.478394	0.604387	0.5525	0.788964		0.288768	0.125993	0.236464
AT1G19140_1	NA	-0.291964	0.66254	-0.0666803	-0.921778	1.27		-0.291964	-0.72922	2.19178
AT1G19140_2	NA	-0.291964	0.66254	-0.0612245	-0.0393617	1.27		-0.291964	-0.723764	1.30936
AT1G19150_1	NA	-1.06837	-0.284555	-0.142125	0.189	-0.393333		-1.06837	0.142431	-0.582333
[truncated: 13,115 more rows]

## Sheet: Supplemental Data Set 8
Supplemental Data Set 8: Protein abundance values for three biological replicates in control- and salt-treated tissue. Genes were filtered such that there were two biological replicates in both control- and salt-treated tissue
[truncated: 2,137 more rows]

[truncated: 1 more sheets: Supplemental Data Set 9]
